# Supplementary material for: Importance of twitching and surface-associated motility in the virulence of Acinetobacter baumannii
Source: Virulence. 2021 Sep 13;12(1):2201–13. doi: 10.1080/21505594.2021.1950268 (PMC8451467; doi:10.1080/21505594.2021.1950268)
Supplement: Supplemental Material [file KVIR_A_1950268_SM2955.zip › supplementary/Supplementary Table 2.xlsx]

## Sheet: T-S- vs. WT (2> <-2)
Locus_tag	GenBank	log2FC	Fold Change	Products of genes differentially expressed in the T−S− strain
LH92_RS16085	0	7.02324	130.079	tRNA-Glu
LH92_RS17520	WP_079269670.1	3.41633	10.6762	hypothetical protein [Acinetobacter baumannii].
LH92_RS07000	WP_010590619.1	3.2749	9.67927	LysR family transcriptional regulator [Acinetobacter baumannii].
LH92_RS06385	WP_002058121.1	3.21786	9.30407	redox-sensitive transcriptional activator SoxR [Acinetobacter baumannii].
LH92_RS16395	WP_047482064.1	3.08354	8.47689	MFS transporter [Acinetobacter baumannii].
LH92_RS06655	WP_005132334.1	3.0332	8.18625	HTH domain-containing protein [Acinetobacter baumannii].
LH92_RS00910	WP_000424060.1	2.9029	7.47927	ATP synthase subunit C [Bacteria].
LH92_RS06900	WP_000108365.1	2.85913	7.25576	hypothetical protein [Acinetobacter].
LH92_RS08850	WP_000731819.1	2.81612	7.04267	type 1 fimbrial protein [Acinetobacter].
LH92_RS13665	WP_000729551.1	2.75306	6.74147	ribosome assembly RNA-binding protein YhbY [Acinetobacter calcoaceticus/baumannii complex].
LH92_RS08405	WP_047480724.1	2.65807	6.31187	membrane protein [Acinetobacter baumannii].
LH92_RS08305	WP_000840537.1	2.45337	5.47696	hypothetical protein [Acinetobacter].
LH92_RS02485	WP_047479736.1	2.43653	5.41339	DUF2846 domain-containing protein [Acinetobacter baumannii].
LH92_RS07740	WP_001011094.1	2.41267	5.3246	phosphoglycerate kinase [Acinetobacter].
LH92_RS09330	WP_001026795.1	2.37025	5.17032	MerR family DNA-binding transcriptional regulator [Acinetobacter calcoaceticus/baumannii complex].
LH92_RS07735	WP_045901485.1	2.35551	5.11775	DUF2237 domain-containing protein [Acinetobacter baumannii].
LH92_RS17430	WP_001984516.1	2.32783	5.02051	hypothetical protein [Acinetobacter calcoaceticus/baumannii complex].
LH92_RS13920	WP_002004370.1	2.30581	4.94444	PAP2 family protein [Acinetobacter baumannii].
LH92_RS08080	WP_000828390.1	2.29129	4.89494	IscS subfamily cysteine desulfurase [Acinetobacter].
LH92_RS03925	WP_045900362.1	2.25724	4.78077	hydrolase [Acinetobacter baumannii].
LH92_RS04660	WP_000117817.1	2.25152	4.76184	peptide deformylase [Acinetobacter calcoaceticus/baumannii complex].
LH92_RS12305	WP_000062631.1	2.2358	4.71023	GTP cyclohydrolase I FolE [Acinetobacter].
LH92_RS11375	WP_045902136.1	2.17744	4.52351	WYL domain-containing protein [Acinetobacter baumannii].
LH92_RS17405	WP_002017269.1	2.17011	4.50057	hypothetical protein [Acinetobacter].
LH92_RS05625	WP_001026241.1	2.15001	4.4383	GNAT family N-acetyltransferase [Acinetobacter baumannii].
LH92_RS07890	WP_000205997.1	2.1465	4.42752	integration host factor subunit beta [Acinetobacter].
LH92_RS14180	WP_000601379.1	2.12606	4.36523	rod shape-determining protein [Acinetobacter].
LH92_RS16080	0	2.12251	4.35451	tRNA-Ala
LH92_RS16985	WP_001206799.1	2.12006	4.34712	phosphoserine phosphatase SerB [Acinetobacter].
LH92_RS10170	WP_000105718.1	2.10582	4.30444	sulfurtransferase complex subunit TusD [Acinetobacter].
LH92_RS01970	WP_000248027.1	2.10152	4.29161	DUF1285 domain-containing protein [Acinetobacter baumannii].
LH92_RS15330	WP_001040166.1	2.09788	4.28081	30S ribosomal protein S11 [Bacteria].
LH92_RS07975	WP_000881924.1	2.09215	4.26383	ABC transporter permease [Acinetobacter].
LH92_RS00990	WP_001196539.1	2.06868	4.19504	peptide deformylase [Acinetobacter].
LH92_RS01630	WP_047479630.1	2.0542	4.15312	CHAP domain-containing protein [Acinetobacter baumannii].
LH92_RS06135	WP_001049892.1	2.04351	4.12247	LysR family transcriptional regulator [Acinetobacter baumannii].
LH92_RS01505	WP_001096694.1	2.0171	4.04771	50S ribosomal protein L1 [Bacteria].
LH92_RS16690	WP_000042455.1	1.99454	3.98489	DUF721 domain-containing protein [Acinetobacter].
LH92_RS15380	WP_001074624.1	1.9913	3.97595	30S ribosomal protein S14 [Bacteria].
LH92_RS05985	WP_000003555.1	1.97644	3.9352	HlyD family type I secretion periplasmic adaptor subunit [Acinetobacter].
LH92_RS17345	WP_000587889.1	1.97097	3.92031	glutathione S-transferase family protein [Acinetobacter].
LH92_RS07920	WP_000933387.1	1.96751	3.91092	cell division protein ZapE [Acinetobacter].
LH92_RS03885	WP_000550442.1	1.96001	3.89065	hypothetical protein [Acinetobacter calcoaceticus/baumannii complex].
LH92_RS14525	WP_000085721.1	1.95143	3.86757	AraC family transcriptional regulator [Acinetobacter].
LH92_RS10950	WP_004746797.1	1.94862	3.86005	hypothetical protein [Acinetobacter baumannii].
LH92_RS12750	WP_047481499.1	1.94232	3.84323	LysR family transcriptional regulator [Acinetobacter baumannii].
LH92_RS13795	WP_000833672.1	1.92472	3.79664	succinate dehydrogenase, hydrophobic membrane anchor protein [Acinetobacter].
LH92_RS15640	WP_002010652.1	1.9157	3.77298	hypothetical protein [Acinetobacter calcoaceticus/baumannii complex].
LH92_RS13450	WP_079378455.1	1.91406	3.76868	TetR/AcrR family transcriptional regulator [Acinetobacter baumannii].
LH92_RS11315	WP_000852577.1	1.86822	3.65081	cytochrome o ubiquinol oxidase subunit III [Acinetobacter].
LH92_RS03570	WP_000878003.1	1.85956	3.62897	NADH-quinone oxidoreductase subunit B [Acinetobacter].
LH92_RS07885	WP_000140309.1	1.83617	3.5706	30S ribosomal protein S1 [Acinetobacter].
LH92_RS16210	WP_001123235.1	1.83297	3.56269	GNAT family N-acetyltransferase [Acinetobacter].
LH92_RS11320	WP_000094534.1	1.82601	3.54556	cytochrome o ubiquinol oxidase subunit IV [Acinetobacter].
LH92_RS02985	WP_000821671.1	1.82103	3.53335	RNase adaptor protein RapZ [Acinetobacter].
LH92_RS07720	WP_000037059.1	1.81813	3.52624	TetR/AcrR family transcriptional regulator [Acinetobacter calcoaceticus/baumannii complex].
LH92_RS12590	WP_047481455.1	1.81321	3.51423	DUF2238 domain-containing protein [Acinetobacter baumannii].
LH92_RS10720	WP_001170315.1	1.7988	3.47931	methyl viologen resistance protein SmvA [Acinetobacter baumannii].
LH92_RS04845	WP_047480131.1	1.78572	3.4479	esterase [Acinetobacter baumannii].
LH92_RS14495	WP_031999349.1	1.77601	3.42478	quaternary ammonium transporter [Acinetobacter calcoaceticus/baumannii complex].
LH92_RS16095	WP_047482007.1	1.77511	3.42265	hypothetical protein [Acinetobacter baumannii].
LH92_RS17670	WP_047481386.1	1.77084	3.41253	xanthine dehydrogenase accessory protein XdhC [Acinetobacter baumannii].
LH92_RS09275	WP_031222685.1	1.77003	3.41062	hypothetical protein [Acinetobacter baumannii].
LH92_RS15815	WP_001180513.1	1.76854	3.4071	EamA family transporter [Acinetobacter baumannii].
LH92_RS07645	WP_000011679.1	1.76163	3.3908	hypothetical protein [Acinetobacter].
LH92_RS09350	WP_045901806.1	1.75492	3.37508	alpha/beta hydrolase [Acinetobacter baumannii].
LH92_RS16745	WP_000211303.1	1.74208	3.34518	orotate phosphoribosyltransferase [Acinetobacter].
LH92_RS05275	WP_002047990.1	1.73481	3.32836	lipoprotein, PF05643 family [Acinetobacter calcoaceticus/baumannii complex].
LH92_RS14630	WP_047481837.1	1.73175	3.3213	DUF1543 domain-containing protein [Acinetobacter baumannii].
LH92_RS16540	WP_000372818.1	1.72528	3.30644	DUF485 domain-containing protein [Acinetobacter].
LH92_RS01390	WP_000269799.1	1.72149	3.29776	alginate biosynthesis protein [Acinetobacter calcoaceticus/baumannii complex].
LH92_RS03105	WP_000501183.1	1.7075	3.26594	YggT family protein [Acinetobacter].
LH92_RS13530	WP_000379020.1	1.70188	3.25326	diacylglycerol kinase [Acinetobacter baumannii].
LH92_RS08235	WP_045901583.1	1.70005	3.24911	adenosylcobinamide-GDP ribazoletransferase [Acinetobacter baumannii].
LH92_RS13805	WP_001287579.1	1.69926	3.24734	type II citrate synthase [Acinetobacter].
LH92_RS15545	WP_001093907.1	1.69438	3.23637	ABC transporter substrate-binding protein [Acinetobacter calcoaceticus/baumannii complex].
LH92_RS03755	WP_000724344.1	1.6918	3.23059	hypothetical protein [Acinetobacter calcoaceticus/baumannii complex].
LH92_RS16685	WP_000557460.1	1.68216	3.20908	M23 family peptidase [Acinetobacter].
LH92_RS11270	WP_000786639.1	1.67243	3.18751	poly-beta-1,6-N-acetyl-D-glucosamine biosynthesis protein PgaD [Acinetobacter calcoaceticus/baumannii complex].
LH92_RS13120	WP_000916029.1	1.66783	3.17736	NIF3 1 [Acinetobacter calcoaceticus/baumannii complex].
LH92_RS16255	WP_001088854.1	1.66755	3.17675	membrane protein [Acinetobacter].
LH92_RS07860	WP_001177528.1	1.66684	3.17519	uracil-DNA glycosylase [Acinetobacter].
LH92_RS01190	WP_000894500.1	1.66192	3.16437	hypothetical protein [Pseudomonadales].
LH92_RS16385	WP_047482061.1	1.64822	3.13447	EamA/RhaT family transporter [Acinetobacter baumannii].
LH92_RS11180	WP_000338780.1	1.64662	3.13098	dihydroneopterin aldolase [Acinetobacter calcoaceticus/baumannii complex].
LH92_RS01105	WP_045900585.1	1.63691	3.10999	multidrug transporter subunit MdtD [Acinetobacter baumannii].
LH92_RS13680	WP_000106446.1	1.6355	3.10696	carbamoyl-phosphate synthase small subunit [Acinetobacter].
LH92_RS15080	WP_045900454.1	1.62681	3.0883	DUF4256 domain-containing protein [Acinetobacter baumannii].
LH92_RS03790	WP_047479935.1	1.62229	3.07864	biotin--[acetyl-CoA-carboxylase] ligase [Acinetobacter baumannii].
LH92_RS04310	WP_001091952.1	1.60895	3.05029	VOC family protein [Acinetobacter calcoaceticus/baumannii complex].
LH92_RS03240	WP_000889486.1	1.60273	3.03718	peptidase [Acinetobacter baumannii].
LH92_RS12245	WP_001284758.1	1.59477	3.02046	type I glutamate--ammonia ligase [Acinetobacter].
LH92_RS08530	WP_047480747.1	1.59334	3.01746	FMN-dependent NADH-azoreductase [Acinetobacter baumannii].
LH92_RS15775	WP_000790118.1	1.59163	3.01389	multidrug transporter MdfA [Acinetobacter calcoaceticus/baumannii complex].
LH92_RS14480	WP_000477151.1	1.58553	3.00119	prepilin-type N-terminal cleavage/methylation domain-containing protein [Acinetobacter].
LH92_RS17260	WP_047482180.1	1.58513	3.00036	hypothetical protein [Acinetobacter baumannii].
LH92_RS00890	WP_000093118.1	1.58125	2.99229	Fur family transcriptional regulator [Acinetobacter calcoaceticus/baumannii complex].
LH92_RS13705	WP_000102952.1	1.57901	2.98764	methyltransferase [Acinetobacter calcoaceticus/baumannii complex].
LH92_RS02045	WP_000073360.1	1.57829	2.98615	multidrug efflux MATE transporter AbeM [Acinetobacter calcoaceticus/baumannii complex].
LH92_RS05875	WP_000932369.1	1.56304	2.95475	pyrroline-5-carboxylate reductase [Acinetobacter calcoaceticus/baumannii complex].
LH92_RS07390	WP_000506572.1	1.55901	2.94652	redox-regulated ATPase YchF [Acinetobacter].
LH92_RS04960	WP_001227325.1	1.54253	2.91306	hypothetical protein [Acinetobacter].
LH92_RS15345	WP_000075233.1	1.5415	2.91097	preprotein translocase subunit SecY [Bacteria].
LH92_RS13160	WP_001273591.1	1.53911	2.90616	tol-pal system-associated acyl-CoA thioesterase [Acinetobacter].
LH92_RS08665	WP_045544155.1	1.53653	2.90095	MFS transporter [Acinetobacter baumannii].
LH92_RS06245	WP_000542522.1	1.53605	2.9	ABC transporter permease [Acinetobacter baumannii].
LH92_RS09405	WP_001081618.1	1.52083	2.86956	catechol 1,2-dioxygenase [Acinetobacter].
LH92_RS06050	WP_045900608.1	1.51671	2.86138	TetR/AcrR family transcriptional regulator [Acinetobacter baumannii].
LH92_RS10040	WP_001178068.1	1.50153	2.83143	hypothetical protein [Acinetobacter calcoaceticus/baumannii complex].
LH92_RS02250	WP_045901259.1	1.49906	2.82658	LysE family translocator [Acinetobacter baumannii].
LH92_RS02235	WP_000787680.1	1.49768	2.82388	glutamate/aspartate:proton symporter GltP [Acinetobacter baumannii].
LH92_RS12900	WP_000885644.1	1.48922	2.80738	membrane protein [Acinetobacter].
LH92_RS01055	WP_000145303.1	1.48745	2.80393	transglycosylase [Acinetobacter calcoaceticus/baumannii complex].
LH92_RS04015	WP_047479955.1	1.47961	2.78874	23S rRNA pseudouridine(1911/1915/1917) synthase RluD [Acinetobacter baumannii].
LH92_RS14570	WP_000757175.1	1.47475	2.77935	hypothetical protein [Acinetobacter calcoaceticus/baumannii complex].
LH92_RS12685	WP_001191208.1	1.47166	2.77341	AI-2E family transporter [Acinetobacter].
LH92_RS03800	WP_001047228.1	1.46329	2.75736	GntR family transcriptional regulator [Acinetobacter].
LH92_RS08390	WP_001056906.1	1.45406	2.73978	hypothetical protein [Acinetobacter baumannii].
LH92_RS15010	WP_000636493.1	1.43349	2.701	4-hydroxythreonine-4-phosphate dehydrogenase PdxA [Acinetobacter baumannii].
LH92_RS03550	WP_000472466.1	1.43287	2.69984	HAMP domain-containing protein [Acinetobacter baumannii].
LH92_RS11450	WP_001066105.1	1.43223	2.69864	MFS transporter [Acinetobacter baumannii].
LH92_RS01545	WP_045901154.1	1.43153	2.69732	alpha/beta hydrolase [Acinetobacter baumannii].
LH92_RS15830	WP_000208695.1	1.42984	2.69417	tRNA pseudouridine(55) synthase TruB [Acinetobacter baumannii].
LH92_RS08695	WP_001070631.1	1.42831	2.69132	AraC family transcriptional regulator [Acinetobacter calcoaceticus/baumannii complex].
LH92_RS07690	WP_000966086.1	1.42284	2.68113	dehydratase [Acinetobacter calcoaceticus/baumannii complex].
LH92_RS09310	WP_047480943.1	1.42218	2.6799	MBL fold metallo-hydrolase [Acinetobacter baumannii].
LH92_RS09790	WP_000753036.1	1.42139	2.67843	DUF1449 domain-containing protein [Acinetobacter].
LH92_RS13815	WP_000994655.1	1.42012	2.67608	rhodanese-related sulfurtransferase [Acinetobacter].
LH92_RS10775	WP_001169535.1	1.41505	2.66668	membrane protein [Acinetobacter baumannii].
LH92_RS06770	WP_001120951.1	1.41429	2.66528	MFS transporter [Acinetobacter].
LH92_RS04000	WP_000007423.1	1.41299	2.66288	glutamyl-tRNA reductase [Acinetobacter].
LH92_RS01285	WP_000063593.1	1.4107	2.65866	threonine synthase [Acinetobacter].
LH92_RS07440	WP_000110649.1	1.40819	2.65404	amino acid ABC transporter permease [Acinetobacter].
LH92_RS17465	WP_000232533.1	1.40669	2.65127	hypothetical protein [Acinetobacter].
LH92_RS14900	WP_000587649.1	1.40151	2.64178	thioredoxin TrxC [Acinetobacter].
LH92_RS01310	WP_001278225.1	1.39646	2.63256	ferrous iron transporter B [Acinetobacter calcoaceticus/baumannii complex].
LH92_RS03745	WP_001248745.1	1.39166	2.6238	hypothetical protein [Acinetobacter calcoaceticus/baumannii complex].
LH92_RS02270	WP_047479703.1	1.38819	2.61749	HxlR family transcriptional regulator [Acinetobacter baumannii].
LH92_RS15290	WP_000049107.1	1.38317	2.60842	hypothetical protein [Acinetobacter baumannii].
LH92_RS00235	WP_030424427.1	1.38293	2.60798	hypothetical protein [Acinetobacter baumannii].
LH92_RS04185	WP_000959263.1	1.37476	2.59324	threonine export protein RhtC [Acinetobacter].
LH92_RS14185	WP_000107699.1	1.37014	2.58496	Asp-tRNA(Asn)/Glu-tRNA(Gln) amidotransferase subunit GatC [Acinetobacter].
LH92_RS06645	WP_005132337.1	1.3696	2.584	hypothetical protein [Acinetobacter baumannii].
LH92_RS09395	WP_001986121.1	1.36738	2.58001	muconate cycloisomerase [Acinetobacter].
LH92_RS12195	WP_031960981.1	1.3668	2.57897	Nif3-like dinuclear metal center hexameric protein [Acinetobacter baumannii].
LH92_RS14890	WP_000083565.1	1.36469	2.57521	DUF4442 domain-containing protein [Acinetobacter baumannii].
LH92_RS16520	WP_000733010.1	1.36085	2.56837	carbapenem susceptibility porin CarO [Acinetobacter baumannii].
LH92_RS07635	WP_001187976.1	1.35863	2.56442	hypothetical protein [Acinetobacter].
LH92_RS13905	WP_000667115.1	1.35713	2.56174	hypothetical protein [Acinetobacter calcoaceticus/baumannii complex].
LH92_RS16760	WP_000717015.1	1.35575	2.5593	DUF2147 domain-containing protein [Acinetobacter].
LH92_RS09370	WP_000345069.1	1.35563	2.55909	MFS transporter [Acinetobacter calcoaceticus/baumannii complex].
LH92_RS14830	WP_001270222.1	1.35452	2.55712	protein translocase subunit SecD [Acinetobacter].
LH92_RS01875	WP_000689287.1	1.35413	2.55643	EstA family serine hydrolase [Acinetobacter baumannii].
LH92_RS15320	WP_000198631.1	1.35298	2.55439	DNA-directed RNA polymerase subunit alpha [Bacteria].
LH92_RS13755	WP_045543760.1	1.34811	2.54579	tryptophan--tRNA ligase [Acinetobacter baumannii].
LH92_RS04130	WP_000246374.1	1.34361	2.53786	30S ribosomal protein S12 [Bacteria].
LH92_RS09910	WP_004739177.1	1.34316	2.53706	hypothetical protein [Acinetobacter baumannii].
LH92_RS14665	WP_000199593.1	1.34133	2.53385	acyl-CoA desaturase [Acinetobacter].
LH92_RS04135	WP_001138055.1	1.33817	2.5283	30S ribosomal protein S7 [Bacteria].
LH92_RS09470	WP_047480977.1	1.33678	2.52588	SDR family NAD(P)-dependent oxidoreductase [Acinetobacter baumannii].
LH92_RS12270	WP_047481384.1	1.33188	2.5173	TonB-dependent receptor [Acinetobacter baumannii].
LH92_RS11495	WP_047481291.1	1.32733	2.50939	EamA/RhaT family transporter [Acinetobacter baumannii].
LH92_RS04725	WP_001087641.1	1.32434	2.50418	inorganic phosphate transporter [Acinetobacter].
LH92_RS17075	WP_001138319.1	1.32342	2.50259	histidine utilization repressor [Acinetobacter].
LH92_RS07210	WP_045899867.1	1.31626	2.49019	Asp/Glu/hydantoin racemase [Acinetobacter baumannii].
LH92_RS03080	WP_001276875.1	1.30596	2.47249	thioredoxin [Acinetobacter].
LH92_RS15325	WP_000135204.1	1.30309	2.46757	30S ribosomal protein S4 [Bacteria].
LH92_RS12755	WP_047481501.1	1.30202	2.46574	MFS transporter [Acinetobacter baumannii].
LH92_RS04035	WP_000047853.1	1.29542	2.45448	phosphopantetheine adenylyltransferase [Acinetobacter].
LH92_RS14115	WP_045902252.1	1.29467	2.45321	PaaX family transcriptional regulator [Acinetobacter baumannii].
LH92_RS08430	WP_000918444.1	1.28488	2.43662	chorismate synthase [Acinetobacter calcoaceticus/baumannii complex].
LH92_RS08830	WP_047480792.1	1.2794	2.42738	DUF4882 domain-containing protein [Acinetobacter baumannii].
LH92_RS12540	WP_000550750.1	1.27764	2.42442	LysM peptidoglycan-binding domain-containing protein [Acinetobacter].
LH92_RS00830	WP_001249781.1	1.27248	2.41577	PadR family transcriptional regulator [Acinetobacter baumannii].
LH92_RS15935	WP_045900097.1	1.27003	2.41167	hypothetical protein [Acinetobacter baumannii].
LH92_RS06075	WP_002156379.1	1.2661	2.40511	DUF1826 domain-containing protein [Acinetobacter baumannii].
LH92_RS04270	WP_001170994.1	1.26474	2.40284	outer membrane protein assembly factor BamE [Acinetobacter calcoaceticus/baumannii complex].
LH92_RS13340	WP_000116449.1	1.26176	2.39788	DNA gyrase subunit A [Acinetobacter calcoaceticus/baumannii complex].
LH92_RS11175	WP_000993393.1	1.26083	2.39633	2-amino-4-hydroxy-6-hydroxymethyldihydropteridine pyrophosphokinase [Acinetobacter].
LH92_RS05505	WP_000626177.1	1.25473	2.38622	metal-dependent hydrolase [Acinetobacter].
LH92_RS08320	WP_000312749.1	1.25354	2.38426	HIT family protein [Acinetobacter].
LH92_RS05950	WP_001133556.1	1.24808	2.37524	KpsF/GutQ family sugar-phosphate isomerase [Acinetobacter].
LH92_RS13605	WP_001043188.1	1.24182	2.36496	hypothetical protein [Acinetobacter].
LH92_RS02975	WP_000624763.1	1.23889	2.36018	3-methyl-2-oxobutanoate hydroxymethyltransferase [Acinetobacter].
LH92_RS05630	WP_047480246.1	1.23636	2.35604	M23 family peptidase [Acinetobacter baumannii].
LH92_RS14845	WP_001985895.1	1.23387	2.35197	JAB domain-containing protein [Acinetobacter baumannii].
LH92_RS11460	WP_047481287.1	1.23334	2.3511	sorbosone dehydrogenase family protein [Acinetobacter baumannii].
LH92_RS02245	WP_000078874.1	1.22796	2.34236	lauroyl acyltransferase [Acinetobacter baumannii].
LH92_RS02390	WP_000889270.1	1.22791	2.34228	hypothetical protein [Acinetobacter].
LH92_RS08560	WP_033852355.1	1.22393	2.33582	ABC transporter permease [Acinetobacter baumannii].
LH92_RS08190	WP_045901563.1	1.22344	2.33503	PepSY domain-containing protein [Acinetobacter baumannii].
LH92_RS03075	WP_001054522.1	1.21885	2.32761	transcription termination factor Rho [Acinetobacter].
LH92_RS16810	WP_047482111.1	1.21826	2.32665	purine permease [Acinetobacter baumannii].
LH92_RS09740	WP_000110125.1	1.21615	2.32327	M48 family peptidase [Acinetobacter baumannii].
LH92_RS12610	WP_000107954.1	1.21515	2.32165	phosphate ABC transporter permease PtsA [Acinetobacter calcoaceticus/baumannii complex].
LH92_RS07640	WP_052109206.1	1.21386	2.31957	hypothetical protein [Acinetobacter baumannii].
LH92_RS03625	WP_001011955.1	1.2135	2.31899	NADH-quinone oxidoreductase subunit N [Acinetobacter calcoaceticus/baumannii complex].
LH92_RS16515	WP_000016109.1	1.21146	2.31572	GGDEF domain-containing protein [Acinetobacter calcoaceticus/baumannii complex].
LH92_RS07980	WP_000953840.1	1.20667	2.30804	ABC transporter permease [Acinetobacter calcoaceticus/baumannii complex].
LH92_RS01395	WP_047479597.1	1.20386	2.30355	DNA-binding response regulator [Acinetobacter baumannii].
LH92_RS09465	WP_045899749.1	1.20093	2.29888	oxidoreductase [Acinetobacter baumannii].
LH92_RS01850	WP_000003538.1	1.19975	2.297	polyphosphate--AMP phosphotransferase [Acinetobacter baumannii].
LH92_RS05755	WP_047480261.1	1.19836	2.29478	1,6-dihydroxycyclohexa-2,4-diene-1-carboxylate dehydrogenase [Acinetobacter baumannii].
LH92_RS13010	WP_000842416.1	1.19802	2.29425	Do family serine endopeptidase [Acinetobacter calcoaceticus/baumannii complex].
LH92_RS03295	WP_047479842.1	1.198	2.29422	S-formylglutathione hydrolase [Acinetobacter baumannii].
LH92_RS11430	WP_002058276.1	1.19555	2.29032	hydroxyacylglutathione hydrolase [Acinetobacter baumannii].
LH92_RS15185	WP_000201544.1	1.19411	2.28804	DUF3108 domain-containing protein [Acinetobacter].
LH92_RS04165	WP_000844343.1	1.19332	2.28678	arginyl-tRNA-protein transferase [Acinetobacter].
LH92_RS11325	WP_000915319.1	1.19199	2.28468	protoheme IX farnesyltransferase [Acinetobacter].
LH92_RS15205	WP_047481917.1	1.19071	2.28264	EamA/RhaT family transporter [Acinetobacter baumannii].
LH92_RS06035	WP_005132463.1	1.18383	2.2718	hypothetical protein [Acinetobacter baumannii].
LH92_RS09195	WP_000053785.1	1.18258	2.26983	MFS transporter [Acinetobacter baumannii].
LH92_RS02505	WP_000236000.1	1.18217	2.26918	acetate kinase [Acinetobacter].
LH92_RS13950	WP_031976933.1	1.17836	2.2632	polyketide cyclase [Acinetobacter baumannii].
LH92_RS12150	WP_000043121.1	1.17815	2.26287	4-carboxymuconolactone decarboxylase [Acinetobacter].
LH92_RS04890	WP_001047619.1	1.17565	2.25895	LysR family transcriptional regulator [Acinetobacter].
LH92_RS07160	WP_000052002.1	1.17242	2.25389	cytochrome ubiquinol oxidase subunit I [Acinetobacter calcoaceticus/baumannii complex].
LH92_RS08895	WP_000427716.1	1.16569	2.24341	alpha/beta hydrolase [Acinetobacter baumannii].
LH92_RS07970	WP_047480665.1	1.16358	2.24012	Zn-dependent oligopeptidase [Acinetobacter baumannii].
LH92_RS15940	WP_000166834.1	1.16122	2.23647	hypothetical protein [Acinetobacter baumannii].
LH92_RS05550	WP_004841854.1	1.16078	2.23578	cytochrome b [Acinetobacter baumannii].
LH92_RS02305	WP_001183878.1	1.15964	2.23401	ASCH domain-containing protein [Acinetobacter baumannii].
LH92_RS12390	WP_047481421.1	1.14733	2.21504	putative histamine N-monooxygenase [Acinetobacter baumannii].
LH92_RS06370	WP_032044446.1	1.14722	2.21487	GNAT family N-acetyltransferase [Acinetobacter baumannii].
LH92_RS17615	WP_079378446.1	1.14156	2.20619	hypothetical protein [Acinetobacter baumannii].
LH92_RS07155	WP_000566431.1	1.13943	2.20294	cytochrome d ubiquinol oxidase subunit II [Acinetobacter calcoaceticus/baumannii complex].
LH92_RS12000	WP_045900496.1	1.12852	2.18635	efflux RND transporter periplasmic adaptor subunit [Acinetobacter baumannii].
LH92_RS02255	WP_045901262.1	1.12786	2.18534	ABC transporter ATPase [Acinetobacter baumannii].
LH92_RS07225	WP_000375416.1	1.12499	2.181	LysR family transcriptional regulator [Acinetobacter].
LH92_RS07695	WP_000922240.1	1.124	2.17951	ABC transporter ATP-binding protein [Acinetobacter].
LH92_RS03850	WP_000054326.1	1.11812	2.17063	8-amino-7-oxononanoate synthase [Acinetobacter baumannii].
LH92_RS16600	WP_045900547.1	1.11779	2.17015	3-deoxy-D-manno-octulosonic acid transferase [Acinetobacter baumannii].
LH92_RS01575	WP_000846676.1	1.11405	2.16452	hypothetical protein [Acinetobacter calcoaceticus/baumannii complex].
LH92_RS17080	WP_047482147.1	1.11048	2.15918	acyltransferase [Acinetobacter baumannii].
LH92_RS02640	WP_000668777.1	1.10832	2.15594	hypothetical protein [Acinetobacter].
LH92_RS08505	WP_024439056.1	1.10668	2.15349	sulfite exporter TauE/SafE family protein [Acinetobacter baumannii].
LH92_RS00900	WP_000084237.1	1.10564	2.15194	ATP synthase subunit I [Acinetobacter].
LH92_RS14200	WP_000037727.1	1.10537	2.15154	protease [Acinetobacter baumannii].
LH92_RS04140	WP_000113824.1	1.10417	2.14975	elongation factor G [Bacteria].
LH92_RS04680	WP_032028081.1	1.10072	2.14462	galactose mutarotase [Acinetobacter baumannii].
LH92_RS01855	WP_000687236.1	1.09395	2.13458	hypothetical protein [Acinetobacter calcoaceticus/baumannii complex].
LH92_RS00500	WP_000935234.1	1.08748	2.12502	DegT/DnrJ/EryC1/StrS aminotransferase family protein [Acinetobacter baumannii].
LH92_RS01550	WP_000994938.1	1.08634	2.12335	sodium:proton antiporter [Acinetobacter].
LH92_RS04785	WP_031946819.1	1.08223	2.11731	arylesterase [Acinetobacter baumannii].
LH92_RS14745	WP_000595310.1	1.0811	2.11565	hypothetical protein [Acinetobacter baumannii].
LH92_RS15670	WP_047481968.1	1.07918	2.11284	hypothetical protein [Acinetobacter baumannii].
LH92_RS11305	WP_001250044.1	1.07789	2.11095	ubiquinol oxidase subunit II [Bacteria].
LH92_RS11125	WP_001139444.1	1.07647	2.10886	outer membrane protein assembly factor [Acinetobacter baumannii].
LH92_RS01695	WP_045901178.1	1.07119	2.10116	tetratricopeptide repeat protein [Acinetobacter baumannii].
LH92_RS13400	WP_047481554.1	1.06963	2.09889	DUF3410 domain-containing protein [Acinetobacter baumannii].
LH92_RS10015	WP_002037182.1	1.06659	2.09448	haloacid dehalogenase [Acinetobacter baumannii].
LH92_RS13945	WP_000369287.1	1.06206	2.08791	YbjQ family protein [Acinetobacter].
LH92_RS00720	WP_000253662.1	1.062	2.08782	DUF4902 domain-containing protein [Acinetobacter calcoaceticus/baumannii complex].
LH92_RS12725	WP_001149998.1	1.06181	2.08755	hypothetical protein [Acinetobacter calcoaceticus/baumannii complex].
LH92_RS10970	WP_000494374.1	1.0614	2.08696	transcriptional regulator [Acinetobacter calcoaceticus/baumannii complex].
LH92_RS07185	WP_047480568.1	1.06002	2.08496	hypothetical protein [Acinetobacter baumannii].
LH92_RS03615	WP_000121137.1	1.05904	2.08354	NADH-quinone oxidoreductase subunit L [Acinetobacter].
LH92_RS16750	WP_000612365.1	1.05507	2.07782	exodeoxyribonuclease III [Acinetobacter].
LH92_RS07335	WP_047480595.1	1.0488	2.06881	LysE family translocator [Acinetobacter baumannii].
LH92_RS07875	WP_001246675.1	1.04837	2.06819	SRPBCC family protein [Acinetobacter calcoaceticus/baumannii complex].
LH92_RS03545	WP_000076440.1	1.04631	2.06525	DNA-binding response regulator [Acinetobacter].
LH92_RS12395	WP_047481425.1	1.04568	2.06434	TonB-dependent siderophore receptor [Acinetobacter baumannii].
LH92_RS14955	WP_002014284.1	1.04424	2.06228	GGDEF domain-containing protein [Acinetobacter calcoaceticus/baumannii complex].
LH92_RS04285	WP_000355489.1	1.04283	2.06027	type IV pilus twitching motility protein PilT [Acinetobacter calcoaceticus/baumannii complex].
LH92_RS11130	WP_045902178.1	1.04083	2.05742	MFS transporter [Acinetobacter baumannii].
LH92_RS10880	WP_001089197.1	1.03936	2.05531	Lrp/AsnC family transcriptional regulator [Acinetobacter].
LH92_RS00510	WP_031963921.1	1.03805	2.05345	UTP--glucose-1-phosphate uridylyltransferase [Acinetobacter baumannii].
LH92_RS00895	WP_000490212.1	1.03732	2.05242	zinc ABC transporter substrate-binding protein [Acinetobacter baumannii].
LH92_RS03280	WP_000770248.1	1.03419	2.04796	tRNA (adenosine(37)-N6)-threonylcarbamoyltransferase complex dimerization subunit type 1 TsaB [Acinetobacter baumannii].
LH92_RS13085	WP_001984660.1	1.03311	2.04643	7-cyano-7-deazaguanine synthase QueC [Acinetobacter].
LH92_RS06095	WP_045902052.1	1.02738	2.03832	serine hydrolase [Acinetobacter baumannii].
LH92_RS14735	WP_001182449.1	1.02393	2.03346	glycosyl transferase [Acinetobacter calcoaceticus/baumannii complex].
LH92_RS14315	WP_047481777.1	1.0238	2.03327	succinyl-diaminopimelate desuccinylase [Acinetobacter baumannii].
LH92_RS06330	WP_000083629.1	1.0233	2.03256	hypothetical protein [Acinetobacter].
LH92_RS11265	WP_000020764.1	1.0209	2.02919	hypothetical protein [Acinetobacter baumannii].
LH92_RS17335	WP_000132725.1	1.01883	2.02628	sodium-dependent transporter [Acinetobacter].
LH92_RS02625	WP_000933374.1	1.01814	2.02531	1-acyl-sn-glycerol-3-phosphate acyltransferase [Acinetobacter calcoaceticus/baumannii complex].
LH92_RS03070	WP_000897689.1	1.01799	2.0251	hypothetical protein [Acinetobacter baumannii].
LH92_RS13800	WP_002027108.1	1.01543	2.02151	succinate dehydrogenase, cytochrome b556 subunit [Acinetobacter calcoaceticus/baumannii complex].
LH92_RS00170	WP_047479457.1	1.01139	2.01586	low temperature requirement protein A [Acinetobacter baumannii].
LH92_RS15490	WP_047482200.1	1.01051	2.01463	dicarboxylate/amino acid:cation symporter [Acinetobacter baumannii].
LH92_RS12455	WP_047481443.1	1.00794	2.01104	molybdenum cofactor biosysnthesis protein MoeA [Acinetobacter baumannii].
LH92_RS01000	WP_045899966.1	-1.00003	-2.00004	TonB-dependent copper receptor [Acinetobacter baumannii].
LH92_RS04250	WP_000336554.1	-1.00215	-2.00299	class II glutamine amidotransferase [Acinetobacter calcoaceticus/baumannii complex].
LH92_RS00100	WP_002067458.1	-1.00348	-2.00483	tRNA uridine-5-carboxymethylaminomethyl(34) synthesis GTPase MnmE [Acinetobacter calcoaceticus/baumannii complex].
LH92_RS06100	WP_045902054.1	-1.00453	-2.00628	type VI secretion system tip protein VgrG [Acinetobacter baumannii].
LH92_RS01215	WP_001083669.1	-1.00724	-2.01007	restriction endonuclease subunit M [Acinetobacter].
LH92_RS16265	WP_029424106.1	-1.00725	-2.01008	homoserine kinase [Acinetobacter baumannii].
LH92_RS08155	WP_047480683.1	-1.00864	-2.01201	MFS transporter [Acinetobacter baumannii].
LH92_RS06160	WP_047480326.1	-1.01118	-2.01556	ATP-grasp domain-containing protein [Acinetobacter baumannii].
LH92_RS07170	WP_047480563.1	-1.01206	-2.01678	monooxygenase [Acinetobacter baumannii].
LH92_RS10895	WP_000135428.1	-1.01259	-2.01754	KR domain-containing protein [Acinetobacter calcoaceticus/baumannii complex].
LH92_RS03350	WP_001278262.1	-1.01532	-2.02135	quinolinate synthase NadA [Acinetobacter calcoaceticus/baumannii complex].
LH92_RS16135	WP_031956318.1	-1.01562	-2.02178	TolC family protein [Acinetobacter baumannii].
LH92_RS17295	WP_000073454.1	-1.01838	-2.02564	pyrimidine permease [Acinetobacter calcoaceticus/baumannii complex].
LH92_RS07415	WP_032061315.1	-1.02417	-2.03379	LLM class flavin-dependent oxidoreductase [Acinetobacter baumannii].
LH92_RS16960	WP_000639068.1	-1.02474	-2.03459	ankyrin repeat domain-containing protein [Acinetobacter baumannii].
LH92_RS02585	WP_000537695.1	-1.02583	-2.03613	type IV pilus biogenesis/stability protein PilW [Acinetobacter calcoaceticus/baumannii complex].
LH92_RS08410	WP_001271636.1	-1.02808	-2.03931	MoxR family ATPase [Acinetobacter].
LH92_RS13650	WP_001176027.1	-1.02893	-2.04051	dihydropteroate synthase [Acinetobacter baumannii].
LH92_RS05075	WP_000896586.1	-1.0294	-2.04118	cation transporter [Acinetobacter baumannii].
LH92_RS09075	WP_000155298.1	-1.03093	-2.04334	NUDIX domain-containing protein [Acinetobacter].
LH92_RS09070	WP_047480883.1	-1.03104	-2.04349	methylenetetrahydrofolate reductase [Acinetobacter baumannii].
LH92_RS11005	WP_000009660.1	-1.03439	-2.04824	peptidyl-prolyl cis-trans isomerase [Acinetobacter calcoaceticus/baumannii complex].
LH92_RS09080	WP_047480886.1	-1.03893	-2.05471	nicotinate phosphoribosyltransferase [Acinetobacter baumannii].
LH92_RS11865	WP_047481332.1	-1.03923	-2.05514	acyl-CoA dehydrogenase [Acinetobacter baumannii].
LH92_RS06340	WP_000972583.1	-1.04145	-2.05829	D-Ala-D-Ala carboxypeptidase [Acinetobacter].
LH92_RS04770	WP_047480108.1	-1.04928	-2.0695	hypothetical protein [Acinetobacter baumannii].
LH92_RS11135	WP_001216787.1	-1.051	-2.07197	2-nonaprenyl-3-methyl-6-methoxy-1,4-benzoquinol hydroxylase [Acinetobacter].
LH92_RS14295	WP_000077299.1	-1.05778	-2.08172	L,D-transpeptidase [Acinetobacter baumannii].
LH92_RS16705	WP_001287630.1	-1.05781	-2.08177	cell division protein FtsA [Acinetobacter].
LH92_RS16530	WP_001256565.1	-1.05855	-2.08283	hypothetical protein [Acinetobacter calcoaceticus/baumannii complex].
LH92_RS02850	WP_000130927.1	-1.059	-2.08349	tRNA threonylcarbamoyladenosine dehydratase [Acinetobacter baumannii].
LH92_RS08045	WP_000492048.1	-1.06313	-2.08946	HIT domain-containing protein [Acinetobacter].
LH92_RS01265	WP_045900575.1	-1.06333	-2.08975	sigma-54-dependent Fis family transcriptional regulator [Acinetobacter baumannii].
LH92_RS05745	WP_045544344.1	-1.0635	-2.09	aromatic acid/H+ symport family MFS transporter [Acinetobacter baumannii].
LH92_RS02220	WP_047479695.1	-1.06383	-2.09047	hypothetical protein [Acinetobacter baumannii].
LH92_RS09105	WP_047480900.1	-1.06831	-2.09698	ABC transporter ATP-binding protein [Acinetobacter baumannii].
LH92_RS14195	WP_000796648.1	-1.06842	-2.09714	Asp-tRNA(Asn)/Glu-tRNA(Gln) amidotransferase subunit GatB [Acinetobacter].
LH92_RS06300	WP_045899602.1	-1.06977	-2.0991	type VI secretion system-associated protein TagF [Acinetobacter baumannii].
LH92_RS02125	WP_000064289.1	-1.07148	-2.10158	catalase peroxidase [Acinetobacter baumannii].
LH92_RS00415	WP_047479485.1	-1.07317	-2.10405	phospholipase C, phosphocholine-specific [Acinetobacter baumannii].
LH92_RS04850	WP_025465379.1	-1.07891	-2.11244	lysine--tRNA ligase [Acinetobacter baumannii].
LH92_RS14105	WP_001186876.1	-1.079	-2.11257	AraC family transcriptional regulator [Acinetobacter baumannii].
LH92_RS05150	WP_047480169.1	-1.0803	-2.11448	ABC transporter ATP-binding protein [Acinetobacter baumannii].
LH92_RS16380	WP_047482058.1	-1.08216	-2.1172	hypothetical protein [Acinetobacter baumannii].
LH92_RS06580	WP_001061481.1	-1.09881	-2.14178	catalase [Acinetobacter baumannii].
LH92_RS14680	WP_005119692.1	-1.10263	-2.14746	sensor histidine kinase efflux regulator BaeS [Acinetobacter].
LH92_RS10100	WP_000856678.1	-1.10399	-2.14949	30S ribosomal protein S12 methylthiotransferase RimO [Acinetobacter].
LH92_RS16270	WP_000880078.1	-1.10729	-2.1544	imidazole glycerol phosphate synthase cyclase subunit [Acinetobacter].
LH92_RS01600	WP_045901166.1	-1.10839	-2.15605	hypothetical protein [Acinetobacter baumannii].
LH92_RS12620	WP_001238909.1	-1.1092	-2.15725	phosphonate ABC transporter substrate-binding protein [Acinetobacter].
LH92_RS05205	WP_079378436.1	-1.11549	-2.16669	TetR/AcrR family transcriptional regulator [Acinetobacter baumannii].
LH92_RS16390	WP_031380235.1	-1.11767	-2.16996	transcriptional regulator [Acinetobacter baumannii].
LH92_RS02495	WP_000207467.1	-1.11948	-2.17268	fumarate hydratase [Acinetobacter].
LH92_RS08180	WP_047480694.1	-1.11993	-2.17337	TonB-dependent receptor [Acinetobacter baumannii].
LH92_RS15700	WP_000679455.1	-1.12951	-2.18785	succinylarginine dihydrolase [Acinetobacter baumannii].
LH92_RS11625	WP_031976510.1	-1.13355	-2.19398	methylmalonate-semialdehyde dehydrogenase (CoA acylating) [Acinetobacter baumannii].
LH92_RS16410	WP_047482066.1	-1.13424	-2.19503	class I SAM-dependent methyltransferase [Acinetobacter baumannii].
LH92_RS01320	WP_047479590.1	-1.13425	-2.19504	UDP-N-acetylmuramoyl-L-alanine--D-glutamate ligase [Acinetobacter baumannii].
LH92_RS02525	WP_001978744.1	-1.13821	-2.20108	gluconokinase [Acinetobacter calcoaceticus/baumannii complex].
LH92_RS13040	WP_001212600.1	-1.13967	-2.2033	sulfate ABC transporter substrate-binding protein [Acinetobacter calcoaceticus/baumannii complex].
LH92_RS09920	WP_047481003.1	-1.14079	-2.20502	1-phosphofructokinase [Acinetobacter baumannii].
LH92_RS15495	WP_000993136.1	-1.14313	-2.2086	acyl-CoA thioesterase II [Acinetobacter].
LH92_RS16310	WP_001181667.1	-1.1443	-2.21039	potassium transporter Kup [Acinetobacter].
LH92_RS03865	WP_001291249.1	-1.14632	-2.21348	23S rRNA pseudouridine(2605) synthase RluB [Acinetobacter].
LH92_RS01725	WP_047479638.1	-1.14793	-2.21595	type II secretion system F family protein [Acinetobacter baumannii].
LH92_RS01650	WP_047479633.1	-1.14923	-2.21795	methylated-DNA--[protein]-cysteine S-methyltransferase [Acinetobacter baumannii].
LH92_RS12170	WP_001078584.1	-1.15527	-2.22726	16S rRNA (uracil(1498)-N(3))-methyltransferase [Acinetobacter baumannii].
LH92_RS00375	WP_000648864.1	-1.15692	-2.22981	phosphoglycolate phosphatase [Acinetobacter calcoaceticus/baumannii complex].
LH92_RS05035	WP_000003719.1	-1.15701	-2.22994	cell division protein ZapA [Acinetobacter].
LH92_RS05420	WP_047480219.1	-1.16498	-2.24231	DUF1487 domain-containing protein [Acinetobacter baumannii].
LH92_RS00305	WP_016654453.1	-1.1666	-2.24482	isoleucine--tRNA ligase [Acinetobacter calcoaceticus/baumannii complex].
LH92_RS05780	WP_000770715.1	-1.1677	-2.24654	heavy metal-associated domain protein [Acinetobacter baumannii].
LH92_RS15605	WP_001112080.1	-1.17085	-2.25144	acyl-CoA dehydrogenase [Acinetobacter].
LH92_RS00640	WP_045899995.1	-1.17379	-2.25603	DUF1624 domain-containing protein [Acinetobacter baumannii].
LH92_RS00160	WP_031977029.1	-1.17386	-2.25614	TerC family protein [Acinetobacter baumannii].
LH92_RS01900	WP_002132747.1	-1.17897	-2.26415	molecular chaperone DnaJ [Acinetobacter baumannii].
LH92_RS00310	WP_000771825.1	-1.17926	-2.2646	bifunctional riboflavin kinase/FAD synthetase [Acinetobacter].
LH92_RS07785	WP_000023431.1	-1.18254	-2.26976	ParB/RepB/Spo0J family partition protein [Acinetobacter baumannii].
LH92_RS00440	WP_045900021.1	-1.18294	-2.27039	FKBP-type peptidyl-prolyl cis-trans isomerase [Acinetobacter baumannii].
LH92_RS12795	WP_047481505.1	-1.18359	-2.27141	NAD(P)/FAD-dependent oxidoreductase [Acinetobacter baumannii].
LH92_RS15765	WP_001143890.1	-1.1846	-2.273	hypothetical protein [Acinetobacter calcoaceticus/baumannii complex].
LH92_RS05945	WP_001182278.1	-1.18786	-2.27814	cysteine--tRNA ligase [Acinetobacter baumannii].
LH92_RS11145	WP_045902108.1	-1.18796	-2.2783	glutamine synthetase [Acinetobacter baumannii].
LH92_RS04050	WP_000830716.1	-1.19358	-2.2872	hypothetical protein [Acinetobacter calcoaceticus/baumannii complex].
LH92_RS00600	WP_045900001.1	-1.19675	-2.29223	3-oxoacyl-ACP synthase [Acinetobacter baumannii].
LH92_RS14695	WP_001123421.1	-1.19764	-2.29364	acyl-CoA dehydrogenase [Acinetobacter baumannii].
LH92_RS11285	WP_047481273.1	-1.19916	-2.29606	poly-beta-1,6 N-acetyl-D-glucosamine export porin PgaA [Acinetobacter baumannii].
LH92_RS06270	WP_000653195.1	-1.2018	-2.30027	type VI secretion system tube protein Hcp [Acinetobacter].
LH92_RS11050	WP_045902100.1	-1.20269	-2.30169	pseudouridylate synthase [Acinetobacter baumannii].
LH92_RS09210	WP_000126040.1	-1.20689	-2.30839	C4-dicarboxylate ABC transporter, partial [Acinetobacter baumannii].
LH92_RS06755	WP_047480460.1	-1.20738	-2.30917	SDR family NAD(P)-dependent oxidoreductase [Acinetobacter baumannii].
LH92_RS03870	WP_045900367.1	-1.2085	-2.31098	SMC-Scp complex subunit ScpB [Acinetobacter baumannii].
LH92_RS05155	WP_047480171.1	-1.21188	-2.31639	NADH oxidase [Acinetobacter baumannii].
LH92_RS00315	WP_000828361.1	-1.21382	-2.3195	C4-dicarboxylate ABC transporter [Acinetobacter baumannii].
LH92_RS04395	WP_047480030.1	-1.21475	-2.321	outer membrane porin, OprD family [Acinetobacter baumannii].
LH92_RS02470	WP_001198432.1	-1.21926	-2.32827	trigger factor [Acinetobacter].
LH92_RS04945	WP_001009277.1	-1.2228	-2.33399	urease accessory protein [Acinetobacter baumannii].
LH92_RS03525	WP_000025827.1	-1.2244	-2.33658	ribonucleotide-diphosphate reductase subunit beta [Acinetobacter calcoaceticus/baumannii complex].
LH92_RS12875	WP_001212949.1	-1.23236	-2.34951	GTPase ObgE [Acinetobacter].
LH92_RS09010	WP_047480851.1	-1.23419	-2.35248	RND transporter [Acinetobacter baumannii].
LH92_RS09095	WP_032059476.1	-1.23522	-2.35418	AraC family transcriptional regulator [Acinetobacter baumannii].
LH92_RS12425	WP_047481433.1	-1.23703	-2.35712	acinetobactin non-ribosomal peptide synthetase subunit BasA [Acinetobacter baumannii].
LH92_RS07565	WP_000175360.1	-1.23888	-2.36015	biotin synthase [Acinetobacter].
LH92_RS02080	WP_000084316.1	-1.23947	-2.36111	long-chain-acyl-CoA synthetase [Acinetobacter calcoaceticus/baumannii complex].
LH92_RS13240	WP_000071984.1	-1.24058	-2.36294	phosphoribosylformylglycinamidine cyclo-ligase [Acinetobacter].
LH92_RS08040	WP_047480677.1	-1.2418	-2.36494	transcription-repair coupling factor [Acinetobacter baumannii].
LH92_RS01840	WP_000064213.1	-1.24215	-2.36551	bifunctional demethylmenaquinone methyltransferase/2-methoxy-6-polyprenyl-1,4-benzoquinol methylase UbiE [Acinetobacter].
LH92_RS10745	WP_000047945.1	-1.24261	-2.36627	acetyl-CoA C-acetyltransferase [Acinetobacter].
LH92_RS01405	WP_031959800.1	-1.24586	-2.37161	uroporphyrinogen-III synthase [Acinetobacter calcoaceticus/baumannii complex].
LH92_RS16470	WP_001215080.1	-1.25685	-2.38974	single-stranded DNA-binding protein [Acinetobacter].
LH92_RS11195	WP_000083683.1	-1.25956	-2.39422	flavin reductase [Acinetobacter calcoaceticus/baumannii complex].
LH92_RS09160	WP_047480923.1	-1.26006	-2.39505	aldehyde dehydrogenase (NADP(+)) [Acinetobacter baumannii].
LH92_RS13910	WP_000234081.1	-1.261	-2.39662	solanesyl diphosphate synthase [Acinetobacter].
LH92_RS07235	WP_047480574.1	-1.26127	-2.39707	amidohydrolase [Acinetobacter baumannii].
LH92_RS04885	WP_000051871.1	-1.26205	-2.39837	HlyC/CorC family transporter [Acinetobacter].
LH92_RS05500	WP_000600019.1	-1.26736	-2.40721	KR domain-containing protein [Acinetobacter baumannii].
LH92_RS13245	WP_000975534.1	-1.26886	-2.4097	phosphoribosylglycinamide formyltransferase [Acinetobacter].
LH92_RS13155	WP_047481534.1	-1.27226	-2.4154	amidohydrolase [Acinetobacter baumannii].
LH92_RS02660	WP_047479755.1	-1.27273	-2.41619	aromatic amino acid lyase [Acinetobacter baumannii].
LH92_RS03530	WP_000465010.1	-1.27752	-2.42421	hypothetical protein [Acinetobacter].
LH92_RS08795	WP_000582742.1	-1.27902	-2.42674	uracil-DNA glycosylase family protein [Acinetobacter].
LH92_RS13760	WP_000114637.1	-1.28177	-2.43137	succinate--CoA ligase subunit alpha [Acinetobacter].
LH92_RS05405	WP_045900722.1	-1.28436	-2.43575	outer membrane porin, OprD family [Acinetobacter baumannii].
LH92_RS04325	WP_047480008.1	-1.28873	-2.44313	FAD-dependent oxidoreductase [Acinetobacter baumannii].
LH92_RS04370	WP_047480023.1	-1.28927	-2.44405	SAM-dependent methyltransferase [Acinetobacter baumannii].
LH92_RS01915	WP_047479661.1	-1.28978	-2.44491	potassium transporter KefB [Acinetobacter baumannii].
LH92_RS09830	WP_000102943.1	-1.298	-2.45887	oxidoreductase [Acinetobacter].
LH92_RS13540	WP_000669945.1	-1.30155	-2.46494	hypothetical protein [Acinetobacter baumannii].
LH92_RS12820	WP_000035257.1	-1.31765	-2.4926	glycosyltransferase family 2 protein [Acinetobacter].
LH92_RS15155	WP_047481903.1	-1.3183	-2.49372	lytic transglycosylase [Acinetobacter baumannii].
LH92_RS08680	WP_047480765.1	-1.32222	-2.50051	hypothetical protein [Acinetobacter baumannii].
LH92_RS08655	WP_045544156.1	-1.32376	-2.50317	3-hydroxybutyrate dehydrogenase [Acinetobacter baumannii].
LH92_RS10435	WP_047481097.1	-1.32406	-2.5037	prophage PSSB64-02 [Acinetobacter baumannii].
LH92_RS07510	WP_002057402.1	-1.32779	-2.51018	cytosine permease [Acinetobacter baumannii].
LH92_RS02365	WP_001183413.1	-1.33291	-2.5191	peptide-methionine (S)-S-oxide reductase [Acinetobacter].
LH92_RS11555	WP_000423653.1	-1.33559	-2.52378	ATP-binding protein [Acinetobacter].
LH92_RS02215	WP_047479692.1	-1.33633	-2.52509	hypothetical protein [Acinetobacter baumannii].
LH92_RS11290	WP_073299985.1	-1.33934	-2.53035	kinase/pyrophosphorylase [Acinetobacter baumannii].
LH92_RS10090	WP_000606428.1	-1.34419	-2.53888	ribosome-recycling factor [Acinetobacter].
LH92_RS09270	WP_052109208.1	-1.35124	-2.55131	amidohydrolase [Acinetobacter baumannii].
LH92_RS15950	WP_000258957.1	-1.35148	-2.55175	hypothetical protein [Acinetobacter baumannii].
LH92_RS13045	WP_000149921.1	-1.35212	-2.55287	alpha/beta hydrolase [Acinetobacter calcoaceticus/baumannii complex].
LH92_RS10810	WP_047481205.1	-1.36312	-2.57241	ABC transporter ATP-binding protein [Acinetobacter baumannii].
LH92_RS03645	WP_047479904.1	-1.36374	-2.57351	ferredoxin--NADP reductase [Acinetobacter baumannii].
LH92_RS02835	WP_047479789.1	-1.37479	-2.59331	DUF3298 domain-containing protein [Acinetobacter baumannii].
LH92_RS16640	WP_047482100.1	-1.37743	-2.59805	phosphoglucosamine mutase [Acinetobacter baumannii].
LH92_RS06715	WP_000996083.1	-1.37799	-2.59906	IclR family transcriptional regulator [Acinetobacter].
LH92_RS06675	WP_005132332.1	-1.38015	-2.60295	hypothetical protein [Acinetobacter baumannii].
LH92_RS02165	WP_002041624.1	-1.38517	-2.61203	3-isopropylmalate dehydratase large subunit [Acinetobacter baumannii].
LH92_RS01665	WP_000925016.1	-1.39081	-2.62225	FUSC family protein [Acinetobacter baumannii].
LH92_RS16045	WP_000218539.1	-1.3935	-2.62716	UDP-N-acetylmuramoyl-L-alanyl-D-glutamate--2,6-diaminopimelate ligase [Acinetobacter calcoaceticus/baumannii complex].
LH92_RS11075	WP_000880863.1	-1.40394	-2.64624	DUF441 domain-containing protein [Acinetobacter calcoaceticus/baumannii complex].
LH92_RS10205	WP_047481032.1	-1.40632	-2.6506	molybdopterin molybdenumtransferase MoeA [Acinetobacter baumannii].
LH92_RS05000	WP_000702193.1	-1.40771	-2.65316	23S rRNA (pseudouridine(1915)-N(3))-methyltransferase RlmH [Acinetobacter].
LH92_RS07615	WP_001209544.1	-1.4082	-2.65405	S-adenosylmethionine synthase [Acinetobacter].
LH92_RS03680	WP_001278631.1	-1.41113	-2.65946	HlyD family secretion protein [Acinetobacter calcoaceticus/baumannii complex].
LH92_RS06745	WP_047480454.1	-1.41175	-2.66059	3-oxoadipyl-CoA thiolase [Acinetobacter baumannii].
LH92_RS09215	WP_047481665.1	-1.41297	-2.66285	hydrolase [Acinetobacter baumannii].
LH92_RS11010	WP_031380064.1	-1.41327	-2.6634	UDP-2,3-diacylglucosamine diphosphatase [Acinetobacter baumannii].
LH92_RS12825	WP_002132217.1	-1.41498	-2.66655	hypothetical protein [Acinetobacter baumannii].
LH92_RS14700	WP_001113293.1	-1.41783	-2.67183	hypothetical protein [Acinetobacter].
LH92_RS04500	WP_000166965.1	-1.41971	-2.67532	transcriptional regulator BetI [Acinetobacter calcoaceticus/baumannii complex].
LH92_RS04075	WP_001277084.1	-1.42616	-2.6873	ring-hydroxylating oxygenase subunit alpha [Acinetobacter].
LH92_RS14785	WP_001046506.1	-1.43079	-2.69595	branched-chain amino acid transaminase [Acinetobacter].
LH92_RS11570	WP_000097871.1	-1.43104	-2.69641	AraC family transcriptional regulator [Acinetobacter].
LH92_RS06065	WP_047480302.1	-1.43142	-2.69712	MerR family DNA-binding transcriptional regulator [Acinetobacter baumannii].
LH92_RS03860	WP_000016592.1	-1.4423	-2.71755	ATP-dependent dethiobiotin synthetase BioD [Acinetobacter baumannii].
LH92_RS13265	WP_047481545.1	-1.44708	-2.72655	DNA internalization-related competence protein ComEC/Rec2 [Acinetobacter baumannii].
LH92_RS05170	WP_001982681.1	-1.44942	-2.73099	ribonuclease T [Acinetobacter calcoaceticus/baumannii complex].
LH92_RS14125	WP_045902249.1	-1.45045	-2.73294	AraC family transcriptional regulator [Acinetobacter baumannii].
LH92_RS05130	WP_000277832.1	-1.45877	-2.74873	LysM peptidoglycan-binding domain-containing protein [Acinetobacter baumannii].
LH92_RS13720	WP_047481606.1	-1.45986	-2.75082	poly alpha-glucosyltransferase [Acinetobacter baumannii].
LH92_RS08420	WP_001164635.1	-1.46362	-2.75799	tryptophan synthase subunit beta [Acinetobacter baumannii].
LH92_RS17030	WP_045900904.1	-1.46722	-2.76488	glutamate racemase [Acinetobacter baumannii].
LH92_RS00560	WP_001153627.1	-1.47604	-2.78184	GntR family transcriptional regulator [Acinetobacter].
LH92_RS05785	WP_045899935.1	-1.47747	-2.78459	copper-translocating P-type ATPase [Acinetobacter baumannii].
LH92_RS04150	WP_000992299.1	-1.4794	-2.78833	metal-dependent hydrolase [Acinetobacter calcoaceticus/baumannii complex].
LH92_RS05115	WP_001292948.1	-1.4901	-2.80909	NAD(+) diphosphatase [Acinetobacter].
LH92_RS11895	WP_000913439.1	-1.4919	-2.81259	hypothetical protein [Acinetobacter].
LH92_RS00330	WP_000183289.1	-1.50138	-2.83114	aliphatic sulfonate ABC transporter ATP-binding protein [Acinetobacter baumannii].
LH92_RS13430	WP_047481568.1	-1.50389	-2.83605	SDR family NAD(P)-dependent oxidoreductase [Acinetobacter baumannii].
LH92_RS11215	WP_004746743.1	-1.50909	-2.8463	AraC family transcriptional regulator [Acinetobacter baumannii].
LH92_RS15805	WP_002062187.1	-1.51221	-2.85248	phosphoglycerate dehydrogenase [Acinetobacter baumannii].
LH92_RS09005	WP_047480848.1	-1.51361	-2.85524	hypothetical protein [Acinetobacter baumannii].
LH92_RS06285	WP_000555491.1	-1.51449	-2.85698	type VI secretion system baseplate subunit TssG [Acinetobacter baumannii].
LH92_RS14720	WP_047481856.1	-1.51505	-2.85809	TonB-dependent receptor [Acinetobacter baumannii].
LH92_RS14675	WP_000680577.1	-1.51561	-2.8592	DNA-binding response regulator [Acinetobacter].
LH92_RS13845	WP_000626048.1	-1.51696	-2.86187	hypothetical protein [Acinetobacter].
LH92_RS09655	WP_047480995.1	-1.51782	-2.86359	3-deoxy-8-phosphooctulonate synthase [Acinetobacter baumannii].
LH92_RS08245	WP_000011876.1	-1.51885	-2.86562	sulfite exporter TauE/SafE family protein [Acinetobacter baumannii].
LH92_RS13435	WP_001100694.1	-1.52161	-2.87112	nitroreductase family protein [Acinetobacter calcoaceticus/baumannii complex].
LH92_RS11020	WP_045902093.1	-1.5231	-2.87408	oxygen-insensitive NAD(P)H nitroreductase [Acinetobacter baumannii].
LH92_RS13200	WP_000268346.1	-1.52464	-2.87716	RNA methyltransferase [Acinetobacter calcoaceticus/baumannii complex].
LH92_RS15620	WP_000111464.1	-1.52574	-2.87935	HPP family protein [Acinetobacter baumannii].
LH92_RS12160	WP_000994845.1	-1.53204	-2.89195	adenosylhomocysteinase [Acinetobacter calcoaceticus/baumannii complex].
LH92_RS05085	WP_000887362.1	-1.53207	-2.892	transcriptional regulator ArgP [Acinetobacter baumannii].
LH92_RS16155	WP_000090021.1	-1.53256	-2.89299	energy-dependent translational throttle protein EttA [Acinetobacter].
LH92_RS11890	WP_000667412.1	-1.54276	-2.91352	penicillin-binding protein 1B [Acinetobacter].
LH92_RS16915	WP_001135114.1	-1.54295	-2.91389	MATE family efflux transporter [Acinetobacter baumannii].
LH92_RS06955	WP_047480509.1	-1.54576	-2.91958	allantoin permease [Acinetobacter baumannii].
LH92_RS02140	WP_023897359.1	-1.54598	-2.92003	HAD-IB family hydrolase [Acinetobacter baumannii].
LH92_RS06945	WP_005124238.1	-1.54725	-2.92259	LysE family translocator [Acinetobacter baumannii].
LH92_RS04085	WP_000146423.1	-1.55199	-2.93221	oxidoreductase [Acinetobacter baumannii].
LH92_RS00555	WP_045900011.1	-1.55293	-2.93413	aspartate/tyrosine/aromatic aminotransferase [Acinetobacter baumannii].
LH92_RS12190	WP_001254962.1	-1.55625	-2.94089	PDZ domain-containing protein [Acinetobacter calcoaceticus/baumannii complex].
LH92_RS01815	WP_000065138.1	-1.55635	-2.94108	DNA helicase [Acinetobacter calcoaceticus/baumannii complex].
LH92_RS08615	WP_045901648.1	-1.56905	-2.96709	acetyl-CoA C-acyltransferase [Acinetobacter baumannii].
LH92_RS12435	WP_000528170.1	-1.56948	-2.96797	DNA-binding protein [Acinetobacter].
LH92_RS12090	WP_000554500.1	-1.57284	-2.97491	AraC family transcriptional regulator [Acinetobacter].
LH92_RS02810	WP_047479783.1	-1.57389	-2.97706	TetR/AcrR family transcriptional regulator [Acinetobacter baumannii].
LH92_RS13050	WP_000083115.1	-1.57429	-2.97789	sulfate ABC transporter permease subunit CysT [Acinetobacter].
LH92_RS14390	WP_000054208.1	-1.57707	-2.98364	folate-binding protein YgfZ [Acinetobacter calcoaceticus/baumannii complex].
LH92_RS12925	WP_000383200.1	-1.57777	-2.98508	pyridoxal phosphate-dependent aminotransferase [Acinetobacter].
LH92_RS05690	WP_047480253.1	-1.57833	-2.98625	nuclease [Acinetobacter baumannii].
LH92_RS00390	WP_045900027.1	-1.57901	-2.98764	TetR/AcrR family transcriptional regulator [Acinetobacter baumannii].
LH92_RS06815	WP_001230727.1	-1.58012	-2.98995	LysR family transcriptional regulator [Acinetobacter calcoaceticus/baumannii complex].
LH92_RS10250	WP_045901967.1	-1.58072	-2.99118	nitrite reductase large subunit [Acinetobacter baumannii].
LH92_RS13655	WP_001286662.1	-1.58136	-2.99252	ATP-dependent metallopeptidase FtsH/Yme1/Tma family protein [Acinetobacter].
LH92_RS07340	WP_047481653.1	-1.58719	-3.00464	succinyldiaminopimelate transaminase [Acinetobacter baumannii].
LH92_RS10370	WP_047481073.1	-1.59118	-3.01295	phage tail length tape measure protein [Acinetobacter baumannii].
LH92_RS10545	WP_047481145.1	-1.59295	-3.01667	hypothetical protein [Acinetobacter baumannii].
LH92_RS05145	WP_047480166.1	-1.59469	-3.02029	ABC transporter permease [Acinetobacter baumannii].
LH92_RS04980	WP_001069886.1	-1.60128	-3.03413	RnfABCDGE type electron transport complex subunit B [Acinetobacter].
LH92_RS10095	WP_000852257.1	-1.60915	-3.05071	UMP kinase [Acinetobacter].
LH92_RS00030	WP_001212536.1	-1.60949	-3.05144	hypothetical protein [Acinetobacter].
LH92_RS05615	WP_000203217.1	-1.61163	-3.05596	cAMP-activated global transcriptional regulator CRP [Acinetobacter].
LH92_RS05705	WP_000886807.1	-1.61874	-3.07107	alkyl hydroperoxide reductase subunit F [Acinetobacter baumannii].
LH92_RS14015	WP_047481740.1	-1.6198	-3.07332	phosphoethanolamine--lipid A transferase [Acinetobacter baumannii].
LH92_RS10925	WP_047481227.1	-1.62216	-3.07835	aminopeptidase N [Acinetobacter baumannii].
LH92_RS07345	WP_000611178.1	-1.6235	-3.08122	bifunctional uridylyltransferase/uridylyl-removing protein [Acinetobacter calcoaceticus/baumannii complex].
LH92_RS06105	WP_047480307.1	-1.62626	-3.08712	type IV secretion protein Rhs [Acinetobacter baumannii].
LH92_RS00350	WP_001173275.1	-1.65207	-3.14285	sulfonate ABC transporter substrate-binding protein [Acinetobacter].
LH92_RS06870	WP_046879553.1	-1.65385	-3.14673	LysR family transcriptional regulator [Acinetobacter baumannii].
LH92_RS13590	WP_045902036.1	-1.6553	-3.14989	glycerol-3-phosphate dehydrogenase [Acinetobacter baumannii].
LH92_RS14595	WP_031222883.1	-1.65547	-3.15026	SPOR domain-containing protein [Acinetobacter baumannii].
LH92_RS00020	WP_000366384.1	-1.67077	-3.18383	alpha/beta hydrolase [Acinetobacter baumannii].
LH92_RS13785	WP_000086385.1	-1.67132	-3.18505	succinate dehydrogenase iron-sulfur subunit [Acinetobacter].
LH92_RS13830	WP_047481721.1	-1.67592	-3.19522	RNA polymerase sigma factor RpoD [Acinetobacter baumannii].
LH92_RS15870	WP_001046417.1	-1.68155	-3.20773	prepilin-type N-terminal cleavage/methylation domain-containing protein [Acinetobacter].
LH92_RS08105	WP_045901541.1	-1.68547	-3.21645	peptidylprolyl isomerase [Acinetobacter baumannii].
LH92_RS00250	WP_000123589.1	-1.68865	-3.22355	alpha/beta hydrolase [Acinetobacter].
LH92_RS15470	WP_000188888.1	-1.69248	-3.23212	flavohemoprotein [Acinetobacter].
LH92_RS05450	WP_031993539.1	-1.69325	-3.23385	aromatic ring-hydroxylating dioxygenase subunit alpha [Acinetobacter baumannii].
LH92_RS04030	WP_001029798.1	-1.69433	-3.23627	SsrA-binding protein [Acinetobacter].
LH92_RS05175	WP_001084867.1	-1.6995	-3.24788	dihydroorotase [Acinetobacter calcoaceticus/baumannii complex].
LH92_RS11875	WP_047481335.1	-1.7024	-3.25442	glycosyl transferase family protein [Acinetobacter baumannii].
LH92_RS16975	WP_047482137.1	-1.71136	-3.2747	hypothetical protein [Acinetobacter baumannii].
LH92_RS00425	WP_047479487.1	-1.71286	-3.27811	carboxylating nicotinate-nucleotide diphosphorylase [Acinetobacter baumannii].
LH92_RS13055	WP_001048807.1	-1.71381	-3.28027	sulfate ABC transporter permease subunit CysW [Acinetobacter].
LH92_RS02180	WP_047479689.1	-1.71469	-3.28226	3-isopropylmalate dehydrogenase [Acinetobacter baumannii].
LH92_RS16040	WP_000557494.1	-1.72226	-3.29952	UDP-N-acetylmuramoyl-tripeptide--D-alanyl-D-alanine ligase [Acinetobacter baumannii].
LH92_RS13765	WP_001048573.1	-1.72568	-3.30736	succinyl-CoA ligase subunit beta [Acinetobacter].
LH92_RS04525	WP_000761577.1	-1.727	-3.31039	hypothetical protein [Gammaproteobacteria].
LH92_RS08900	WP_047480810.1	-1.73113	-3.31987	multidrug efflux RND transporter outer membrane channel subunit AdeC [Acinetobacter baumannii].
LH92_RS11095	WP_002014361.1	-1.73371	-3.32581	MFS transporter [Acinetobacter].
LH92_RS10960	WP_000874704.1	-1.74669	-3.35588	alcohol dehydrogenase [Acinetobacter].
LH92_RS00780	WP_000051224.1	-1.75218	-3.36868	BolA family transcriptional regulator [Acinetobacter baumannii].
LH92_RS08175	WP_047480692.1	-1.75898	-3.38458	RraA family protein [Acinetobacter baumannii].
LH92_RS02885	WP_001165468.1	-1.76171	-3.39099	Re/Si-specific NAD(P)(+) transhydrogenase subunit alpha [Acinetobacter].
LH92_RS08935	WP_047480822.1	-1.77443	-3.42102	AraC family transcriptional regulator [Acinetobacter baumannii].
LH92_RS06060	WP_045902050.1	-1.77548	-3.42352	DUF2147 domain-containing protein [Acinetobacter baumannii].
LH92_RS05305	WP_001277431.1	-1.77596	-3.42465	FCD domain-containing protein [Acinetobacter].
LH92_RS11205	WP_047481256.1	-1.77734	-3.42795	acyl-CoA dehydrogenase [Acinetobacter baumannii].
LH92_RS01660	WP_001018361.1	-1.78041	-3.43523	transcriptional regulator [Acinetobacter].
LH92_RS02490	WP_000155519.1	-1.79373	-3.4671	DUF2059 domain-containing protein [Acinetobacter].
LH92_RS11830	WP_000003113.1	-1.79828	-3.47804	hydrolase [Acinetobacter baumannii].
LH92_RS15895	WP_001214065.1	-1.80157	-3.48601	prepilin-type N-terminal cleavage/methylation domain-containing protein [Acinetobacter calcoaceticus/baumannii complex].
LH92_RS08860	WP_047480798.1	-1.80161	-3.48608	transporter [Acinetobacter baumannii].
LH92_RS05555	WP_000735756.1	-1.80354	-3.49075	hypothetical protein [Acinetobacter calcoaceticus/baumannii complex].
LH92_RS06545	WP_000898377.1	-1.804	-3.49187	phytanoyl-CoA dioxygenase [Acinetobacter calcoaceticus/baumannii complex].
LH92_RS04440	WP_000837758.1	-1.80682	-3.49871	energy transducer TonB [Acinetobacter baumannii].
LH92_RS09200	WP_045901784.1	-1.80728	-3.49983	SMP-30/gluconolactonase/LRE family protein [Acinetobacter baumannii].
LH92_RS11975	WP_045900492.1	-1.80855	-3.50291	histidine ABC transporter permease HisM [Acinetobacter baumannii].
LH92_RS14730	WP_000986451.1	-1.81453	-3.51746	aspartate--tRNA ligase [Acinetobacter].
LH92_RS08130	WP_000070798.1	-1.82344	-3.53925	AarF/ABC1/UbiB kinase family protein [Acinetobacter calcoaceticus/baumannii complex].
LH92_RS10210	WP_047481033.1	-1.82461	-3.54212	bifunctional molybdenum cofactor biosynthesis protein MoaC/MoaB [Acinetobacter baumannii].
LH92_RS13105	WP_001050705.1	-1.82475	-3.54245	CAP domain-containing protein [Acinetobacter baumannii].
LH92_RS13745	WP_045902270.1	-1.82693	-3.54781	metallopeptidase [Acinetobacter baumannii].
LH92_RS15890	WP_000546629.1	-1.82887	-3.55258	type IV pilus modification protein PilV [Acinetobacter calcoaceticus/baumannii complex].
LH92_RS05005	WP_047480151.1	-1.8381	-3.57538	endopeptidase La [Acinetobacter baumannii].
LH92_RS02895	WP_000394402.1	-1.85669	-3.62176	NAD(P)(+) transhydrogenase (Re/Si-specific) subunit beta [Acinetobacter].
LH92_RS08870	WP_001059825.1	-1.86781	-3.64979	FAD-binding oxidoreductase [Acinetobacter calcoaceticus/baumannii complex].
LH92_RS08905	WP_000987604.1	-1.87233	-3.66124	multidrug efflux RND transporter permease subunit AdeB [Acinetobacter calcoaceticus/baumannii complex].
LH92_RS12770	WP_000542119.1	-1.88193	-3.68567	NADP-dependent isocitrate dehydrogenase [Acinetobacter].
LH92_RS16075	WP_000868422.1	-1.88473	-3.69283	glutamate--tRNA ligase [Acinetobacter].
LH92_RS00320	WP_047479470.1	-1.88888	-3.70348	5'-nucleosidase [Acinetobacter baumannii].
LH92_RS11760	WP_017816345.1	-1.89119	-3.70942	general secretion pathway protein GspL [Acinetobacter baumannii].
LH92_RS02190	WP_000724606.1	-1.90368	-3.74165	DUF1311 domain-containing protein [Acinetobacter baumannii].
LH92_RS11770	WP_000807316.1	-1.90461	-3.74407	glycerol-3-phosphate dehydrogenase (NAD(P)(+)) [Acinetobacter calcoaceticus/baumannii complex].
LH92_RS17045	WP_045900907.1	-1.90703	-3.75035	formimidoylglutamase [Acinetobacter baumannii].
LH92_RS13740	WP_000526259.1	-1.91459	-3.77007	sodium:proton antiporter [Acinetobacter].
LH92_RS04010	WP_017816691.1	-1.91806	-3.77914	outer membrane protein assembly factor BamD [Acinetobacter baumannii].
LH92_RS16060	WP_000018346.1	-1.9289	-3.80764	ribosomal RNA small subunit methyltransferase H [Acinetobacter calcoaceticus/baumannii complex].
LH92_RS08910	WP_047480813.1	-1.93337	-3.81946	multidrug efflux RND transporter periplasmic adaptor subunit AdeA [Acinetobacter baumannii].
LH92_RS13195	WP_031987381.1	-1.93568	-3.82559	fructose 1,6-bisphosphatase [Acinetobacter baumannii].
LH92_RS14780	WP_047481868.1	-1.94373	-3.847	nucleoside-diphosphate sugar epimerase [Acinetobacter baumannii].
LH92_RS04005	WP_023897236.1	-1.94666	-3.85482	DNA primase [Acinetobacter baumannii].
LH92_RS15175	WP_047481909.1	-1.94876	-3.86043	energy transducer TonB [Acinetobacter baumannii].
LH92_RS13770	WP_000082610.1	-1.96068	-3.89246	dihydrolipoyl dehydrogenase [Acinetobacter].
LH92_RS05490	WP_000658008.1	-1.96523	-3.90474	SAM-dependent methyltransferase [Acinetobacter baumannii].
LH92_RS04670	WP_001285131.1	-1.96906	-3.91514	AraC family transcriptional regulator [Acinetobacter baumannii].
LH92_RS05105	WP_000919363.1	-1.97418	-3.92905	BON domain-containing protein [Acinetobacter].
LH92_RS17290	WP_000250585.1	-1.97702	-3.9368	phosphoenolpyruvate carboxylase [Acinetobacter].
LH92_RS11235	WP_000648005.1	-1.97833	-3.94037	peptide chain release factor 1 [Acinetobacter].
LH92_RS17010	WP_000807404.1	-1.98259	-3.95201	thiamine-phosphate kinase [Acinetobacter].
LH92_RS00530	WP_000209940.1	-1.98701	-3.96415	phosphomannomutase/phosphoglucomutase [Acinetobacter baumannii].
LH92_RS16880	WP_045900525.1	-1.99762	-3.9934	type VI secretion system tip protein VgrG [Acinetobacter baumannii].
LH92_RS15630	WP_047481956.1	-2.00371	-4.01031	putative DNA modification/repair radical SAM protein [Acinetobacter baumannii].
LH92_RS13595	WP_047481599.1	-2.00447	-4.01241	glycerol kinase [Acinetobacter baumannii].
LH92_RS11730	WP_045900478.1	-2.00857	-4.02384	hypothetical protein [Acinetobacter baumannii].
LH92_RS13630	WP_045902229.1	-2.01166	-4.03245	alkaline phosphatase [Acinetobacter baumannii].
LH92_RS13275	WP_001984636.1	-2.0123	-4.03425	lipoprotein-releasing ABC transporter permease subunit [Acinetobacter].
LH92_RS13935	WP_001174793.1	-2.01316	-4.03666	multidrug efflux RND transporter AdeIJK outer membrane channel subunit AdeK [Acinetobacter].
LH92_RS10410	WP_047481087.1	-2.0198	-4.05528	hypothetical protein [Acinetobacter baumannii].
LH92_RS04855	WP_045900844.1	-2.02237	-4.06252	capsule assembly Wzi family protein [Acinetobacter baumannii].
LH92_RS13060	WP_000027499.1	-2.02487	-4.06955	sulfate ABC transporter ATP-binding protein [Acinetobacter calcoaceticus/baumannii complex].
LH92_RS00735	WP_000060276.1	-2.02806	-4.07856	acyl-CoA dehydrogenase [Acinetobacter calcoaceticus/baumannii complex].
LH92_RS14095	WP_001095768.1	-2.02874	-4.08047	protein deglycase HchA [Acinetobacter].
LH92_RS07350	WP_000117342.1	-2.03505	-4.09837	phosphoribosylglycinamide formyltransferase 2 [Acinetobacter calcoaceticus/baumannii complex].
LH92_RS04970	WP_001220244.1	-2.03681	-4.10336	adenylate kinase [Acinetobacter].
LH92_RS09035	WP_047480862.1	-2.03981	-4.11191	indoleacetamide hydrolase [Acinetobacter baumannii].
LH92_RS16050	WP_000227936.1	-2.04097	-4.11521	penicillin-binding protein 2 [Acinetobacter].
LH92_RS04730	WP_047480094.1	-2.04217	-4.11864	D-serine ammonia-lyase [Acinetobacter baumannii].
LH92_RS13565	WP_000065579.1	-2.04446	-4.1252	molecular chaperone GroES [Bacteria].
LH92_RS10240	WP_047481037.1	-2.04684	-4.13199	nitrate reductase [Acinetobacter baumannii].
LH92_RS13280	WP_001140078.1	-2.04915	-4.13863	EamA family transporter [Acinetobacter].
LH92_RS15070	WP_045900452.1	-2.05335	-4.1507	TetR/AcrR family transcriptional regulator [Acinetobacter baumannii].
LH92_RS10245	WP_001028494.1	-2.06406	-4.18161	nitrite reductase (NAD(P)H) small subunit [Acinetobacter calcoaceticus/baumannii complex].
LH92_RS00795	WP_079378425.1	-2.06969	-4.19795	hypothetical protein [Acinetobacter baumannii].
LH92_RS03535	WP_033852483.1	-2.07207	-4.20489	ribonucleoside-diphosphate reductase subunit alpha [Acinetobacter baumannii].
LH92_RS05290	WP_047480191.1	-2.0736	-4.20935	FAD-binding oxidoreductase [Acinetobacter baumannii].
LH92_RS16360	WP_000792712.1	-2.0775	-4.22076	TetR/AcrR family transcriptional regulator [Acinetobacter baumannii].
LH92_RS16000	WP_000695065.1	-2.08007	-4.22828	hypothetical protein [Acinetobacter].
LH92_RS00380	WP_000080759.1	-2.08345	-4.2382	bifunctional 3-demethylubiquinone 3-O-methyltransferase/2-octaprenyl-6-hydroxy phenol methylase [Acinetobacter calcoaceticus/baumannii complex].
LH92_RS06080	WP_000398504.1	-2.08534	-4.24376	3-hydroxyacyl-CoA dehydrogenase [Acinetobacter baumannii].
LH92_RS04510	WP_047480063.1	-2.09969	-4.28618	high-affinity choline transporter BetT [Acinetobacter baumannii].
LH92_RS16015	WP_031950501.1	-2.10452	-4.30055	pilus assembly protein PilM [Acinetobacter baumannii].
LH92_RS04350	WP_047480011.1	-2.10854	-4.31253	gamma-glutamyltransferase [Acinetobacter baumannii].
LH92_RS04340	WP_000128703.1	-2.10872	-4.3131	EmrA/EmrK family multidrug efflux transporter periplasmic adaptor subunit [Acinetobacter].
LH92_RS11925	WP_047481340.1	-2.11107	-4.32012	type II secretion system protein E [Acinetobacter baumannii].
LH92_RS01255	WP_000128749.1	-2.11412	-4.32926	2,3-bisphosphoglycerate-independent phosphoglycerate mutase [Acinetobacter calcoaceticus/baumannii complex].
LH92_RS04380	WP_047480026.1	-2.12252	-4.35454	DUF4357 domain-containing protein [Acinetobacter baumannii].
LH92_RS01820	WP_001066569.1	-2.12891	-4.37387	bifunctional phosphoribosyl-AMP cyclohydrolase/phosphoribosyl-ATP diphosphatase HisIE [Acinetobacter calcoaceticus/baumannii complex].
LH92_RS01785	WP_000154076.1	-2.13622	-4.39608	pesticidal protein Cry5Aa [Acinetobacter].
LH92_RS07135	WP_000229914.1	-2.14041	-4.40888	malonate transporter subunit MadM [Acinetobacter calcoaceticus/baumannii complex].
LH92_RS07505	WP_001161758.1	-2.15615	-4.45725	membrane protein [Acinetobacter baumannii].
LH92_RS16005	WP_000076101.1	-2.16089	-4.47191	hypothetical protein [Acinetobacter].
LH92_RS12915	WP_005128129.1	-2.16577	-4.48705	GGDEF domain-containing protein [Acinetobacter baumannii].
LH92_RS16125	WP_045900079.1	-2.17601	-4.51901	CusA/CzcA family heavy metal efflux RND transporter [Acinetobacter baumannii].
LH92_RS00515	WP_000686118.1	-2.17938	-4.52958	UDP-glucose/GDP-mannose dehydrogenase family protein [Acinetobacter baumannii].
LH92_RS11840	WP_047481323.1	-2.18052	-4.53317	aminoacyl-histidine dipeptidase [Acinetobacter baumannii].
LH92_RS00790	WP_000957990.1	-2.18195	-4.53766	ParA family protein [Acinetobacter].
LH92_RS14770	WP_031963174.1	-2.20061	-4.59672	polysaccharide deacetylase family protein [Acinetobacter baumannii].
LH92_RS17395	WP_050598659.1	-2.20721	-4.61781	hypothetical protein [Acinetobacter baumannii].
LH92_RS00125	WP_000214980.1	-2.20775	-4.61953	hypoxanthine phosphoribosyltransferase [Acinetobacter].
LH92_RS00015	WP_001274576.1	-2.218	-4.65247	anhydro-N-acetylmuramic acid kinase [Acinetobacter baumannii].
LH92_RS09615	WP_045899720.1	-2.22381	-4.67124	3-carboxy-cis,cis-muconate cycloisomerase [Acinetobacter baumannii].
LH92_RS00135	WP_045900633.1	-2.22913	-4.6885	guanine deaminase [Acinetobacter baumannii].
LH92_RS03770	WP_001984199.1	-2.23518	-4.70821	tRNA-dihydrouridine synthase C [Acinetobacter].
LH92_RS14355	WP_047481785.1	-2.24365	-4.73595	efflux RND transporter periplasmic adaptor subunit [Acinetobacter baumannii].
LH92_RS07850	WP_047480652.1	-2.26608	-4.81014	general secretion pathway protein GspK [Acinetobacter baumannii].
LH92_RS16995	WP_001131392.1	-2.27651	-4.84504	bifunctional 3,4-dihydroxy-2-butanone-4-phosphate synthase/GTP cyclohydrolase II [Acinetobacter].
LH92_RS10730	WP_000588778.1	-2.27841	-4.85143	esterase [Acinetobacter baumannii].
LH92_RS05380	WP_045900726.1	-2.2799	-4.85645	aldehyde dehydrogenase (NADP(+)) [Acinetobacter baumannii].
LH92_RS12800	WP_000123995.1	-2.28345	-4.86841	peptidylprolyl isomerase [Acinetobacter].
LH92_RS01450	WP_000109463.1	-2.28395	-4.87009	phosphoglycolate phosphatase [Acinetobacter].
LH92_RS05215	WP_002048000.1	-2.28405	-4.87043	RHS protein [Acinetobacter baumannii].
LH92_RS14765	WP_047481866.1	-2.28558	-4.87562	glycosyltransferase family 2 protein [Acinetobacter baumannii].
LH92_RS09000	WP_047480845.1	-2.28721	-4.8811	acid phosphatase [Acinetobacter baumannii].
LH92_RS03595	WP_001070989.1	-2.29319	-4.90138	NADH-quinone oxidoreductase subunit H [Acinetobacter].
LH92_RS00825	WP_045899976.1	-2.30018	-4.9252	ANT(3'')-II family aminoglycoside nucleotidyltransferase [Acinetobacter baumannii].
LH92_RS02805	WP_000510211.1	-2.31043	-4.9603	bifunctional diguanylate cyclase/phosphodiesterase [Acinetobacter].
LH92_RS12055	WP_001115739.1	-2.31915	-4.99038	EsvE2 protein [Acinetobacter baumannii].
LH92_RS11230	WP_001017492.1	-2.31919	-4.99053	peptide chain release factor N(5)-glutamine methyltransferase [Acinetobacter baumannii].
LH92_RS15695	WP_001150821.1	-2.31999	-4.99328	succinylglutamate desuccinylase [Acinetobacter baumannii].
LH92_RS09260	WP_045901792.1	-2.32097	-4.99667	TetR/AcrR family transcriptional regulator [Acinetobacter baumannii].
LH92_RS15820	WP_001019905.1	-2.34087	-5.0661	hemerythrin [Acinetobacter].
LH92_RS04710	WP_047480089.1	-2.34325	-5.07445	transketolase [Acinetobacter baumannii].
LH92_RS00140	WP_045900631.1	-2.3596	-5.13228	aromatic ring-hydroxylating dioxygenase subunit alpha [Acinetobacter baumannii].
LH92_RS09280	WP_047480941.1	-2.3605	-5.13549	potassium transporter [Acinetobacter baumannii].
LH92_RS10890	WP_045901909.1	-2.37133	-5.17419	oxidoreductase [Acinetobacter baumannii].
LH92_RS16910	WP_005109245.1	-2.37444	-5.18535	pyridoxal phosphate-dependent aminotransferase [Acinetobacter baumannii].
LH92_RS03630	WP_001007343.1	-2.37795	-5.19799	uracil phosphoribosyltransferase [Acinetobacter].
LH92_RS15980	WP_000218807.1	-2.38209	-5.21292	hypothetical protein [Acinetobacter baumannii].
LH92_RS01260	WP_000939107.1	-2.38904	-5.23808	peptidase S41 [Acinetobacter].
LH92_RS17220	WP_000069845.1	-2.38933	-5.23914	NAD(P)-dependent alcohol dehydrogenase [Acinetobacter calcoaceticus/baumannii complex].
LH92_RS03875	WP_001076479.1	-2.38957	-5.24002	serine protease [Acinetobacter calcoaceticus/baumannii complex].
LH92_RS08270	WP_002059113.1	-2.39611	-5.26383	lipid-A-disaccharide synthase [Acinetobacter baumannii].
LH92_RS15635	WP_047481959.1	-2.39763	-5.26936	DUF1311 domain-containing protein [Acinetobacter baumannii].
LH92_RS00465	WP_001175095.1	-2.41544	-5.33481	Vi polysaccharide biosynthesis UDP-N-acetylglucosamine C-6 dehydrogenase TviB [Acinetobacter baumannii].
LH92_RS06720	WP_047480446.1	-2.41861	-5.34657	enoyl-CoA hydratase [Acinetobacter baumannii].
LH92_RS09375	WP_001060808.1	-2.43745	-5.41685	dihydroxy-acid dehydratase [Acinetobacter baumannii].
LH92_RS07755	WP_000850091.1	-2.43885	-5.42208	peptidylprolyl isomerase [Acinetobacter calcoaceticus/baumannii complex].
LH92_RS00385	WP_000737567.1	-2.44644	-5.45071	thiol:disulfide interchange protein DsbA/DsbL [Acinetobacter].
LH92_RS14100	WP_001053074.1	-2.45001	-5.46422	oxidoreductase [Acinetobacter baumannii].
LH92_RS05010	WP_047480153.1	-2.45096	-5.46781	trimeric autotransporter adhesin Ata [Acinetobacter baumannii].
LH92_RS13875	WP_047481728.1	-2.4551	-5.48351	uroporphyrinogen-III C-methyltransferase [Acinetobacter baumannii].
LH92_RS04445	WP_001089060.1	-2.47445	-5.55757	heme oxygenase [Acinetobacter baumannii].
LH92_RS06320	WP_000020708.1	-2.47721	-5.56821	type VI secretion system protein TssA [Acinetobacter baumannii].
LH92_RS15740	WP_032001095.1	-2.47878	-5.57425	hypothetical protein [Acinetobacter baumannii].
LH92_RS13065	WP_001011052.1	-2.48523	-5.59924	CysB family HTH-type transcriptional regulator [Acinetobacter].
LH92_RS05390	WP_033852913.1	-2.51352	-5.71014	tannase/feruloyl esterase family alpha/beta hydrolase [Acinetobacter baumannii].
LH92_RS16355	WP_032061131.1	-2.51564	-5.71852	ATP-binding protein [Acinetobacter baumannii].
LH92_RS16630	WP_000161610.1	-2.5246	-5.75413	single-stranded-DNA-specific exonuclease RecJ [Acinetobacter baumannii].
LH92_RS09905	WP_000365974.1	-2.56449	-5.91547	hypothetical protein [Acinetobacter].
LH92_RS01415	WP_047479601.1	-2.57269	-5.94916	membrane protein [Acinetobacter baumannii].
LH92_RS13420	WP_047481563.1	-2.58188	-5.9872	glycerate kinase [Acinetobacter baumannii].
LH92_RS09650	WP_000078452.1	-2.58843	-6.01444	enolase [Acinetobacter].
LH92_RS14270	WP_001198160.1	-2.59342	-6.03527	YdcF family protein [Acinetobacter baumannii].
LH92_RS05300	WP_045900744.1	-2.60567	-6.08676	histidine kinase [Acinetobacter baumannii].
LH92_RS06730	WP_000482230.1	-2.60872	-6.09963	RDD family protein [Acinetobacter baumannii].
LH92_RS00045	WP_047479431.1	-2.64031	-6.23466	ABC transporter ATP-binding protein [Acinetobacter baumannii].
LH92_RS00470	WP_001083065.1	-2.64231	-6.2433	Vi polysaccharide biosynthesis UDP-N-acetylglucosaminuronic acid C-4 epimerase TviC [Acinetobacter baumannii].
LH92_RS04720	WP_047480092.1	-2.65577	-6.30183	methionine synthase [Acinetobacter baumannii].
LH92_RS12010	WP_000633123.1	-2.68677	-6.43871	RND transporter [Acinetobacter baumannii].
LH92_RS09885	WP_001202776.1	-2.68735	-6.44127	type I methionyl aminopeptidase [Acinetobacter].
LH92_RS02510	WP_047479739.1	-2.70088	-6.50198	phosphogluconate dehydratase [Acinetobacter baumannii].
LH92_RS09050	WP_047480871.1	-2.71278	-6.55582	DUF4236 domain-containing protein [Acinetobacter baumannii].
LH92_RS05015	WP_047480156.1	-2.72682	-6.61996	outer membrane protein assembly factor BamE [Acinetobacter baumannii].
LH92_RS06455	WP_047480377.1	-2.72757	-6.62338	L-serine ammonia-lyase [Acinetobacter baumannii].
LH92_RS16635	WP_001286115.1	-2.73209	-6.64418	pyridoxine/pyridoxamine 5'-phosphate oxidase [Acinetobacter].
LH92_RS12640	WP_047481471.1	-2.76229	-6.78472	aldehyde dehydrogenase [Acinetobacter baumannii].
LH92_RS16335	WP_000753362.1	-2.77045	-6.82319	flavodoxin family protein [Acinetobacter baumannii].
LH92_RS01780	WP_001167533.1	-2.77287	-6.83466	Na+/H+ antiporter subunit G [Acinetobacter].
LH92_RS00395	WP_000027529.1	-2.77366	-6.83842	TetR family transcriptional regulator [Acinetobacter].
LH92_RS17235	WP_000843079.1	-2.78076	-6.87215	LysR family transcriptional regulator [Acinetobacter calcoaceticus/baumannii complex].
LH92_RS04405	WP_000050871.1	-2.78524	-6.8935	dihydrodipicolinate synthase family protein [Acinetobacter].
LH92_RS00145	WP_002061472.1	-2.81991	-7.06121	glutathionylspermidine synthase family protein [Acinetobacter baumannii].
LH92_RS02800	WP_001165443.1	-2.84268	-7.17352	ketol-acid reductoisomerase [Acinetobacter].
LH92_RS14740	WP_001251492.1	-2.84647	-7.19238	hypothetical protein [Acinetobacter calcoaceticus/baumannii complex].
LH92_RS05125	WP_000084042.1	-2.86115	-7.26596	DNA polymerase III subunit epsilon [Acinetobacter calcoaceticus/baumannii complex].
LH92_RS16825	WP_000212406.1	-2.86196	-7.27002	allantoicase [Acinetobacter calcoaceticus/baumannii complex].
LH92_RS05530	WP_000256752.1	-2.88122	-7.36771	NAD(P)/FAD-dependent oxidoreductase [Acinetobacter baumannii].
LH92_RS01375	WP_000075183.1	-2.88247	-7.37413	phosphate transport system regulatory protein PhoU [Acinetobacter].
LH92_RS01705	WP_045901180.1	-2.90829	-7.50727	23S rRNA (guanosine(2251)-2'-O)-methyltransferase RlmB [Acinetobacter baumannii].
LH92_RS17715	WP_002019686.1	-2.91842	-7.56018	hypothetical protein [Acinetobacter].
LH92_RS17000	WP_001007829.1	-3.01238	-8.06893	6,7-dimethyl-8-ribityllumazine synthase [Acinetobacter].
LH92_RS16905	WP_001055481.1	-3.05162	-8.29144	DUF445 domain-containing protein [Acinetobacter].
LH92_RS13560	WP_001274623.1	-3.12663	-8.7339	molecular chaperone GroEL [Bacteria].
LH92_RS05800	WP_001088962.1	-3.16628	-8.97729	four-helix bundle copper-binding protein [Acinetobacter].
LH92_RS01655	WP_000171258.1	-3.17328	-9.02093	alpha-ketoglutarate-dependent dioxygenase AlkB [Acinetobacter baumannii].
LH92_RS08240	WP_000572397.1	-3.19914	-9.1841	3-deoxy-7-phosphoheptulonate synthase [Acinetobacter].
LH92_RS11720	WP_000670572.1	-3.20121	-9.19729	hypothetical protein [Acinetobacter calcoaceticus/baumannii complex].
LH92_RS00230	WP_000765233.1	-3.21791	-9.30437	MBL fold metallo-hydrolase [Acinetobacter].
LH92_RS00340	WP_000689552.1	-3.2309	-9.38856	alkanesulfonate monooxygenase, FMNH(2)-dependent [Acinetobacter].
LH92_RS05560	WP_045900694.1	-3.31047	-9.92087	ribonuclease HII [Acinetobacter baumannii].
LH92_RS10740	WP_000132115.1	-3.31533	-9.95439	3-oxoacyl-ACP reductase [Acinetobacter].
LH92_RS10735	WP_001097350.1	-3.32478	-10.0198	hypothetical protein [Acinetobacter calcoaceticus/baumannii complex].
LH92_RS00410	WP_001217232.1	-3.34875	-10.1876	ribonuclease PH [Acinetobacter].
LH92_RS04705	WP_032061598.1	-3.34885	-10.1884	transketolase [Acinetobacter baumannii].
LH92_RS07515	WP_001046931.1	-3.37346	-10.3636	hypothetical protein [Acinetobacter calcoaceticus/baumannii complex].
LH92_RS00965	WP_047479552.1	-3.41304	-10.6519	TetR/AcrR family transcriptional regulator [Acinetobacter baumannii].
LH92_RS05190	WP_000205090.1	-3.41413	-10.66	NADPH-dependent 2,4-dienoyl-CoA reductase [Acinetobacter baumannii].
LH92_RS00705	WP_001091033.1	-3.43188	-10.7919	enoyl-CoA hydratase/isomerase family protein [Acinetobacter baumannii].
LH92_RS16065	WP_001981590.1	-3.44832	-10.9156	sulfate ABC transporter substrate-binding protein [Acinetobacter].
LH92_RS17050	WP_000737791.1	-3.49273	-11.2568	imidazolonepropionase [Acinetobacter baumannii].
LH92_RS05260	WP_002048006.1	-3.5091	-11.3853	hypothetical protein [Acinetobacter calcoaceticus/baumannii complex].
LH92_RS12950	WP_045902320.1	-3.58806	-12.0258	SDR family NAD(P)-dependent oxidoreductase [Acinetobacter baumannii].
LH92_RS07535	WP_000738477.1	-3.60159	-12.1391	fimbrial protein [Acinetobacter baumannii].
LH92_RS05860	WP_000015971.1	-3.6442	-12.503	LysE family translocator [Acinetobacter baumannii].
LH92_RS05280	WP_000416091.1	-3.66506	-12.685	hypothetical protein [Acinetobacter].
LH92_RS16235	WP_000905538.1	-3.66842	-12.7147	1-(5-phosphoribosyl)-5-((5- phosphoribosylamino)methylideneamino)imidazole-4-carboxamide isomerase [Acinetobacter].
LH92_RS04760	WP_000102721.1	-3.68473	-12.8592	Fe-S biogenesis protein NfuA [Acinetobacter].
LH92_RS03375	WP_045900414.1	-3.70612	-13.0513	adenosine deaminase [Acinetobacter baumannii].
LH92_RS10440	WP_047481099.1	-3.73669	-13.3308	hypothetical protein [Acinetobacter baumannii].
LH92_RS11910	WP_047481338.1	-3.80254	-13.9533	GHKL domain-containing protein [Acinetobacter baumannii].
LH92_RS13270	WP_000049406.1	-3.811	-14.0354	lipoprotein-releasing ABC transporter ATP-binding protein LolD [Acinetobacter].
LH92_RS13490	WP_001110719.1	-3.85215	-14.4415	hypothetical protein [Acinetobacter].
LH92_RS16130	WP_021510165.1	-3.89599	-14.8871	efflux RND transporter periplasmic adaptor subunit [Acinetobacter baumannii].
LH92_RS14775	WP_000697433.1	-3.92774	-15.2183	glycosyl transferase [Acinetobacter calcoaceticus/baumannii complex].
LH92_RS16420	WP_000713961.1	-3.95027	-15.4578	pirin family protein [Acinetobacter baumannii].
LH92_RS17175	WP_079267144.1	-4.10269	-17.1804	PQQ-dependent sugar dehydrogenase [Acinetobacter baumannii].
LH92_RS04400	WP_038405490.1	-4.12572	-17.4569	MFS transporter [Acinetobacter baumannii].
LH92_RS04865	WP_031962912.1	-4.28088	-19.439	sulfate adenylyltransferase subunit CysN [Acinetobacter baumannii].
LH92_RS13495	WP_000271249.1	-4.47757	-22.2783	tRNA 2-thiocytidine(32) synthetase TtcA [Acinetobacter].
LH92_RS01675	WP_001072475.1	-4.49859	-22.6053	HlyD family secretion protein [Acinetobacter].
LH92_RS16010	WP_000201223.1	-4.56733	-23.7084	membrane protein [Acinetobacter].
LH92_RS11915	WP_001221454.1	-4.62964	-24.7549	DNA-binding response regulator [Acinetobacter].
LH92_RS05285	WP_079267361.1	-4.65689	-25.2269	amino acid permease [Acinetobacter baumannii].
LH92_RS12165	WP_000167014.1	-4.70859	-26.1473	methylenetetrahydrofolate reductase [NAD(P)H] [Acinetobacter calcoaceticus/baumannii complex].
LH92_RS05525	WP_032025781.1	-4.77907	-27.4564	KR domain-containing protein [Acinetobacter baumannii].
LH92_RS13480	WP_000841361.1	-4.84823	-28.8047	transcription elongation factor GreB [Acinetobacter calcoaceticus/baumannii complex].
LH92_RS06930	WP_032003533.1	-5.33711	-40.4232	stress-induced protein [Acinetobacter baumannii].
LH92_RS13870	WP_000582207.1	-5.47765	-44.5593	tRNA (cytidine(34)-2'-O)-methyltransferase [Acinetobacter calcoaceticus/baumannii complex].
LH92_RS00785	WP_000338677.1	-5.6495	-50.196	hypothetical protein [Acinetobacter calcoaceticus/baumannii complex].
LH92_RS11725	WP_000758315.1	-5.83029	-56.8974	D-glycerate dehydrogenase [Acinetobacter].
LH92_RS08005	WP_001162376.1	-5.93499	-61.1802	phosphoglycerate mutase family protein [Acinetobacter].
LH92_RS04860	WP_000140408.1	-5.98834	-63.4846	sulfate adenylyltransferase subunit CysD [Acinetobacter].
LH92_RS15625	WP_005109374.1	-6.61993	-98.3554	DNA metabolism protein [Acinetobacter baumannii].

## Sheet: T+S- vs. WT (2> <-2)
Locus_tag	GenBank	log2FC	Fold Change	Products of genes differentially expressed in the T+S− strain
LH92_RS06900	WP_000108365.1	7.96317	249.547	hypothetical protein [Acinetobacter].
LH92_RS16085	0	7.30149	157.749	tRNA-Glu
LH92_RS16105	0	5.32112	39.9777	tRNA-Glu
LH92_RS03360	0	4.10503	17.2083	tRNA-Arg
LH92_RS06920	WP_000432325.1	3.9345	15.2898	NAD(P)-dependent oxidoreductase [Acinetobacter].
LH92_RS03355	0	3.50753	11.373	tRNA-Pro
LH92_RS07000	WP_010590619.1	3.29799	9.83546	LysR family transcriptional regulator [Acinetobacter baumannii].
LH92_RS16080	0	3.11069	8.63794	tRNA-Ala
LH92_RS04845	WP_047480131.1	3.10749	8.61879	esterase [Acinetobacter baumannii].
LH92_RS16685	WP_000557460.1	3.02426	8.13565	M23 family peptidase [Acinetobacter].
LH92_RS15815	WP_001180513.1	2.94115	7.68023	EamA family transporter [Acinetobacter baumannii].
LH92_RS14495	WP_031999349.1	2.81631	7.04358	quaternary ammonium transporter [Acinetobacter calcoaceticus/baumannii complex].
LH92_RS04035	WP_000047853.1	2.81501	7.03723	phosphopantetheine adenylyltransferase [Acinetobacter].
LH92_RS12035	0	2.71569	6.56908	tRNA-Arg
LH92_RS05950	WP_001133556.1	2.6171	6.13517	KpsF/GutQ family sugar-phosphate isomerase [Acinetobacter].
LH92_RS04660	WP_000117817.1	2.54149	5.8219	peptide deformylase [Acinetobacter calcoaceticus/baumannii complex].
LH92_RS10515	WP_032060777.1	2.53763	5.80636	hypothetical protein [Acinetobacter baumannii].
LH92_RS03365	0	2.53525	5.79678	tRNA-His
LH92_RS11465	WP_047481288.1	2.4605	5.50406	drug/metabolite DMT transporter permease [Acinetobacter baumannii].
LH92_RS10970	WP_000494374.1	2.44604	5.44918	transcriptional regulator [Acinetobacter calcoaceticus/baumannii complex].
LH92_RS10495	WP_047481122.1	2.39051	5.24341	terminase [Acinetobacter baumannii].
LH92_RS03370	0	2.36719	5.15934	tRNA-Pro
LH92_RS13665	WP_000729551.1	2.36705	5.15886	ribosome assembly RNA-binding protein YhbY [Acinetobacter calcoaceticus/baumannii complex].
LH92_RS01850	WP_000003538.1	2.35044	5.09981	polyphosphate--AMP phosphotransferase [Acinetobacter baumannii].
LH92_RS09370	WP_000345069.1	2.32197	5.00013	MFS transporter [Acinetobacter calcoaceticus/baumannii complex].
LH92_RS16745	WP_000211303.1	2.31512	4.97645	orotate phosphoribosyltransferase [Acinetobacter].
LH92_RS16395	WP_047482064.1	2.29145	4.89549	MFS transporter [Acinetobacter baumannii].
LH92_RS06385	WP_002058121.1	2.27303	4.83337	redox-sensitive transcriptional activator SoxR [Acinetobacter baumannii].
LH92_RS15330	WP_001040166.1	2.22359	4.67054	30S ribosomal protein S11 [Bacteria].
LH92_RS08440	WP_000126114.1	2.19287	4.57213	hypothetical protein [Acinetobacter].
LH92_RS03825	WP_000528264.1	2.17513	4.51625	MFS transporter [Acinetobacter calcoaceticus/baumannii complex].
LH92_RS09320	WP_032061660.1	2.17057	4.50201	NAD(P)/FAD-dependent oxidoreductase [Acinetobacter baumannii].
LH92_RS05895	WP_047480283.1	2.12452	4.36057	MFS transporter [Acinetobacter baumannii].
LH92_RS04615	WP_000064049.1	2.08345	4.23819	MFS transporter [Acinetobacter].
LH92_RS10520	WP_047481136.1	2.07174	4.20393	hypothetical protein [Acinetobacter baumannii].
LH92_RS04130	WP_000246374.1	2.06563	4.18617	30S ribosomal protein S12 [Bacteria].
LH92_RS05625	WP_001026241.1	2.06124	4.17346	GNAT family N-acetyltransferase [Acinetobacter baumannii].
LH92_RS03545	WP_000076440.1	2.05548	4.15682	DNA-binding response regulator [Acinetobacter].
LH92_RS07735	WP_045901485.1	2.05129	4.14477	DUF2237 domain-containing protein [Acinetobacter baumannii].
LH92_RS04055	WP_002067776.1	2.04152	4.11679	transcriptional regulator [Acinetobacter calcoaceticus/baumannii complex].
LH92_RS05805	WP_000980495.1	2.02768	4.07748	hypothetical protein [Acinetobacter].
LH92_RS15380	WP_001074624.1	2.02586	4.07235	30S ribosomal protein S14 [Bacteria].
LH92_RS13680	WP_000106446.1	2.01804	4.05032	carbamoyl-phosphate synthase small subunit [Acinetobacter].
LH92_RS14180	WP_000601379.1	2.018	4.05021	rod shape-determining protein [Acinetobacter].
LH92_RS14525	WP_000085721.1	2.01372	4.03823	AraC family transcriptional regulator [Acinetobacter].
LH92_RS16985	WP_001206799.1	2.01233	4.03433	phosphoserine phosphatase SerB [Acinetobacter].
LH92_RS10170	WP_000105718.1	2.00756	4.02102	sulfurtransferase complex subunit TusD [Acinetobacter].
LH92_RS00910	WP_000424060.1	2.00431	4.01197	ATP synthase subunit C [Bacteria].
LH92_RS11320	WP_000094534.1	1.9912	3.97568	cytochrome o ubiquinol oxidase subunit IV [Acinetobacter].
LH92_RS04335	WP_010590410.1	1.98907	3.9698	thioesterase family protein [Acinetobacter baumannii].
LH92_RS15320	WP_000198631.1	1.98807	3.96705	DNA-directed RNA polymerase subunit alpha [Bacteria].
LH92_RS01505	WP_001096694.1	1.97427	3.9293	50S ribosomal protein L1 [Bacteria].
LH92_RS15370	WP_000091932.1	1.96685	3.90914	50S ribosomal protein L6 [Bacteria].
LH92_RS08530	WP_047480747.1	1.96	3.89062	FMN-dependent NADH-azoreductase [Acinetobacter baumannii].
LH92_RS14480	WP_000477151.1	1.95607	3.88004	prepilin-type N-terminal cleavage/methylation domain-containing protein [Acinetobacter].
LH92_RS05275	WP_002047990.1	1.93608	3.82666	lipoprotein, PF05643 family [Acinetobacter calcoaceticus/baumannii complex].
LH92_RS01590	WP_001046657.1	1.9304	3.8116	MerR family DNA-binding transcriptional regulator [Acinetobacter calcoaceticus/baumannii complex].
LH92_RS13360	WP_000207640.1	1.92829	3.80604	LysE family translocator [Acinetobacter baumannii].
LH92_RS13920	WP_002004370.1	1.88941	3.70485	PAP2 family protein [Acinetobacter baumannii].
LH92_RS11065	WP_000923629.1	1.88916	3.70419	rRNA pseudouridine synthase [Acinetobacter baumannii].
LH92_RS16690	WP_000042455.1	1.88085	3.68293	DUF721 domain-containing protein [Acinetobacter].
LH92_RS09275	WP_031222685.1	1.87283	3.66251	hypothetical protein [Acinetobacter baumannii].
LH92_RS03435	WP_079378431.1	1.85323	3.61307	PAAR domain-containing protein [Acinetobacter baumannii].
LH92_RS17430	WP_001984516.1	1.85028	3.60571	hypothetical protein [Acinetobacter calcoaceticus/baumannii complex].
LH92_RS07210	WP_045899867.1	1.84813	3.60033	Asp/Glu/hydantoin racemase [Acinetobacter baumannii].
LH92_RS14705	WP_000743009.1	1.84607	3.59521	hypothetical protein [Acinetobacter].
LH92_RS13705	WP_000102952.1	1.84586	3.59466	methyltransferase [Acinetobacter calcoaceticus/baumannii complex].
LH92_RS06865	WP_046879552.1	1.84383	3.58962	SGNH/GDSL hydrolase family protein [Acinetobacter baumannii].
LH92_RS07790	WP_000264037.1	1.84165	3.5842	MotA/TolQ/ExbB proton channel family protein [Acinetobacter calcoaceticus/baumannii complex].
LH92_RS14040	WP_047481750.1	1.79773	3.47672	NfeD family protein [Acinetobacter baumannii].
LH92_RS13950	WP_031976933.1	1.79096	3.46046	polyketide cyclase [Acinetobacter baumannii].
LH92_RS07645	WP_000011679.1	1.79063	3.45967	hypothetical protein [Acinetobacter].
LH92_RS11060	WP_000637089.1	1.77962	3.43336	GNAT family N-acetyltransferase [Acinetobacter calcoaceticus/baumannii complex].
LH92_RS07580	WP_001128330.1	1.77907	3.43204	crossover junction endodeoxyribonuclease RuvC [Acinetobacter].
LH92_RS00540	WP_001222772.1	1.77577	3.42421	transcriptional regulator LldR [Acinetobacter calcoaceticus/baumannii complex].
LH92_RS02485	WP_047479736.1	1.75741	3.38091	DUF2846 domain-containing protein [Acinetobacter baumannii].
LH92_RS17470	WP_079378432.1	1.75606	3.37775	hypothetical protein [Acinetobacter baumannii].
LH92_RS05645	WP_001060738.1	1.75103	3.36599	hypothetical protein [Acinetobacter].
LH92_RS09740	WP_000110125.1	1.7508	3.36545	M48 family peptidase [Acinetobacter baumannii].
LH92_RS01285	WP_000063593.1	1.74853	3.36017	threonine synthase [Acinetobacter].
LH92_RS17520	WP_079269670.1	1.72708	3.31056	hypothetical protein [Acinetobacter baumannii].
LH92_RS11000	WP_000803938.1	1.7253	3.30649	glutamine--tRNA ligase/YqeY domain fusion protein [Acinetobacter calcoaceticus/baumannii complex].
LH92_RS06370	WP_032044446.1	1.72019	3.29481	GNAT family N-acetyltransferase [Acinetobacter baumannii].
LH92_RS00830	WP_001249781.1	1.71678	3.28703	PadR family transcriptional regulator [Acinetobacter baumannii].
LH92_RS09530	WP_000110873.1	1.71665	3.28672	phosphotransferase family protein [Acinetobacter baumannii].
LH92_RS16490	WP_000263330.1	1.71624	3.28578	GlpM family protein [Acinetobacter calcoaceticus/baumannii complex].
LH92_RS07975	WP_000881924.1	1.71287	3.27813	ABC transporter permease [Acinetobacter].
LH92_RS07025	WP_005111151.1	1.69888	3.24649	rhodanese-like domain-containing protein [Acinetobacter].
LH92_RS09335	WP_032000616.1	1.6978	3.24405	type 1 glutamine amidotransferase domain-containing protein [Acinetobacter baumannii].
LH92_RS01630	WP_047479630.1	1.69526	3.23836	CHAP domain-containing protein [Acinetobacter baumannii].
LH92_RS14185	WP_000107699.1	1.69467	3.23704	Asp-tRNA(Asn)/Glu-tRNA(Gln) amidotransferase subunit GatC [Acinetobacter].
LH92_RS05675	WP_047480248.1	1.69374	3.23495	DUF2520 domain-containing protein [Acinetobacter baumannii].
LH92_RS04000	WP_000007423.1	1.67842	3.20076	glutamyl-tRNA reductase [Acinetobacter].
LH92_RS10860	WP_000345328.1	1.66667	3.1748	mechanosensitive ion channel protein MscS [Acinetobacter].
LH92_RS02270	WP_047479703.1	1.64132	3.1195	HxlR family transcriptional regulator [Acinetobacter baumannii].
LH92_RS04815	WP_001150736.1	1.6296	3.09426	cell division protein [Acinetobacter baumannii].
LH92_RS07740	WP_001011094.1	1.61258	3.05798	phosphoglycerate kinase [Acinetobacter].
LH92_RS08415	WP_045901617.1	1.61215	3.05706	VWA domain-containing protein [Acinetobacter baumannii].
LH92_RS03005	WP_045901332.1	1.6045	3.04091	threonine--tRNA ligase [Acinetobacter baumannii].
LH92_RS07500	WP_047480614.1	1.6029	3.03752	LysR family transcriptional regulator [Acinetobacter baumannii].
LH92_RS17075	WP_001138319.1	1.58865	3.00769	histidine utilization repressor [Acinetobacter].
LH92_RS13800	WP_002027108.1	1.57529	2.97995	succinate dehydrogenase, cytochrome b556 subunit [Acinetobacter calcoaceticus/baumannii complex].
LH92_RS17345	WP_000587889.1	1.56611	2.96105	glutathione S-transferase family protein [Acinetobacter].
LH92_RS02985	WP_000821671.1	1.55468	2.93769	RNase adaptor protein RapZ [Acinetobacter].
LH92_RS03300	WP_000843452.1	1.55172	2.93167	DUF2218 domain-containing protein [Acinetobacter].
LH92_RS08895	WP_000427716.1	1.54212	2.91221	alpha/beta hydrolase [Acinetobacter baumannii].
LH92_RS16595	WP_032050646.1	1.5305	2.88886	16S rRNA (uracil(1498)-N(3))-methyltransferase [Acinetobacter baumannii].
LH92_RS12940	WP_000855167.1	1.52709	2.88203	hypothetical protein [Acinetobacter baumannii].
LH92_RS11715	WP_000209410.1	1.52568	2.87922	GatB/YqeY domain-containing protein [Acinetobacter].
LH92_RS07590	WP_001109738.1	1.52102	2.86993	N-acetyltransferase [Acinetobacter baumannii].
LH92_RS15325	WP_000135204.1	1.52052	2.86895	30S ribosomal protein S4 [Bacteria].
LH92_RS04015	WP_047479955.1	1.51983	2.86758	23S rRNA pseudouridine(1911/1915/1917) synthase RluD [Acinetobacter baumannii].
LH92_RS11310	WP_000367186.1	1.51672	2.8614	cytochrome o ubiquinol oxidase subunit I [Bacteria].
LH92_RS00510	WP_031963921.1	1.49859	2.82566	UTP--glucose-1-phosphate uridylyltransferase [Acinetobacter baumannii].
LH92_RS10535	WP_032031050.1	1.49483	2.81832	hypothetical protein [Acinetobacter baumannii].
LH92_RS12540	WP_000550750.1	1.49229	2.81336	LysM peptidoglycan-binding domain-containing protein [Acinetobacter].
LH92_RS03790	WP_047479935.1	1.48679	2.80264	biotin--[acetyl-CoA-carboxylase] ligase [Acinetobacter baumannii].
LH92_RS04735	WP_025467631.1	1.47945	2.78842	hypothetical protein [Acinetobacter baumannii].
LH92_RS14230	WP_000811534.1	1.47814	2.7859	alpha/beta hydrolase [Acinetobacter].
LH92_RS11130	WP_045902178.1	1.47783	2.7853	MFS transporter [Acinetobacter baumannii].
LH92_RS04135	WP_001138055.1	1.47392	2.77775	30S ribosomal protein S7 [Bacteria].
LH92_RS12370	WP_047481412.1	1.46673	2.76395	histidine decarboxylase [Acinetobacter baumannii].
LH92_RS01545	WP_045901154.1	1.46498	2.7606	alpha/beta hydrolase [Acinetobacter baumannii].
LH92_RS01390	WP_000269799.1	1.45987	2.75084	alginate biosynthesis protein [Acinetobacter calcoaceticus/baumannii complex].
LH92_RS04800	WP_047480122.1	1.45673	2.74485	rhomboid family intramembrane serine protease [Acinetobacter baumannii].
LH92_RS06405	WP_000106979.1	1.45308	2.73792	EamA family transporter [Acinetobacter calcoaceticus/baumannii complex].
LH92_RS01970	WP_000248027.1	1.44814	2.72856	DUF1285 domain-containing protein [Acinetobacter baumannii].
LH92_RS15135	WP_000021434.1	1.44004	2.71329	hypothetical protein [Acinetobacter].
LH92_RS13115	WP_000175535.1	1.43667	2.70696	enol-CoA hydratase [Acinetobacter baumannii].
LH92_RS07635	WP_001187976.1	1.43609	2.70587	hypothetical protein [Acinetobacter].
LH92_RS13835	WP_000887099.1	1.43454	2.70295	DUF493 domain-containing protein [Acinetobacter].
LH92_RS11195	WP_000083683.1	1.43434	2.70258	flavin reductase [Acinetobacter calcoaceticus/baumannii complex].
LH92_RS09330	WP_001026795.1	1.41843	2.67295	MerR family DNA-binding transcriptional regulator [Acinetobacter calcoaceticus/baumannii complex].
LH92_RS11180	WP_000338780.1	1.41599	2.66842	dihydroneopterin aldolase [Acinetobacter calcoaceticus/baumannii complex].
LH92_RS16515	WP_000016109.1	1.41445	2.66558	GGDEF domain-containing protein [Acinetobacter calcoaceticus/baumannii complex].
LH92_RS00990	WP_001196539.1	1.41015	2.65765	peptide deformylase [Acinetobacter].
LH92_RS07230	WP_001043289.1	1.40789	2.65349	hydrolase [Acinetobacter baumannii].
LH92_RS16645	WP_000956023.1	1.40661	2.65114	IMP dehydrogenase [Acinetobacter].
LH92_RS03075	WP_001054522.1	1.40619	2.65037	transcription termination factor Rho [Acinetobacter].
LH92_RS17465	WP_000232533.1	1.40598	2.64998	hypothetical protein [Acinetobacter].
LH92_RS13450	WP_079378455.1	1.40368	2.64575	TetR/AcrR family transcriptional regulator [Acinetobacter baumannii].
LH92_RS12550	WP_000846423.1	1.38815	2.61744	hypothetical protein [Acinetobacter calcoaceticus/baumannii complex].
LH92_RS17335	WP_000132725.1	1.38587	2.6133	sodium-dependent transporter [Acinetobacter].
LH92_RS14895	WP_047481887.1	1.3803	2.60323	acyl-CoA thioesterase [Acinetobacter baumannii].
LH92_RS02045	WP_000073360.1	1.37686	2.59702	multidrug efflux MATE transporter AbeM [Acinetobacter calcoaceticus/baumannii complex].
LH92_RS02195	WP_001284370.1	1.3729	2.58991	translation initiation factor IF-1 [Acinetobacter].
LH92_RS13445	WP_047481573.1	1.36642	2.57831	metal-dependent hydrolase [Acinetobacter baumannii].
LH92_RS03400	WP_045900409.1	1.36462	2.57508	CoA transferase [Acinetobacter baumannii].
LH92_RS02205	WP_001190102.1	1.36008	2.567	tRNA pseudouridine(38-40) synthase TruA [Acinetobacter].
LH92_RS10775	WP_001169535.1	1.35383	2.55589	membrane protein [Acinetobacter baumannii].
LH92_RS03925	WP_045900362.1	1.35234	2.55326	hydrolase [Acinetobacter baumannii].
LH92_RS10965	WP_045543989.1	1.35072	2.55039	alpha/beta hydrolase [Acinetobacter baumannii].
LH92_RS03245	WP_000370427.1	1.34154	2.53422	hypothetical protein [Acinetobacter baumannii].
LH92_RS13715	WP_047481604.1	1.33942	2.5305	metallophosphatase [Acinetobacter baumannii].
LH92_RS16520	WP_000733010.1	1.33886	2.52952	carbapenem susceptibility porin CarO [Acinetobacter baumannii].
LH92_RS00650	WP_045899994.1	1.33706	2.52636	D-amino acid dehydrogenase small subunit [Acinetobacter baumannii].
LH92_RS11375	WP_045902136.1	1.33143	2.51651	WYL domain-containing protein [Acinetobacter baumannii].
LH92_RS07690	WP_000966086.1	1.3291	2.51246	dehydratase [Acinetobacter calcoaceticus/baumannii complex].
LH92_RS14430	WP_001192454.1	1.32584	2.50679	peptidyl-prolyl cis-trans isomerase [Acinetobacter].
LH92_RS07335	WP_047480595.1	1.31592	2.48961	LysE family translocator [Acinetobacter baumannii].
LH92_RS17695	WP_002084750.1	1.31243	2.48359	hypothetical protein [Acinetobacter calcoaceticus/baumannii complex].
LH92_RS15290	WP_000049107.1	1.31077	2.48074	hypothetical protein [Acinetobacter baumannii].
LH92_RS16115	WP_001200011.1	1.30997	2.47937	hypothetical protein [Acinetobacter].
LH92_RS15080	WP_045900454.1	1.30497	2.47078	DUF4256 domain-containing protein [Acinetobacter baumannii].
LH92_RS08580	WP_047480757.1	1.3027	2.46691	MFS transporter [Acinetobacter baumannii].
LH92_RS00895	WP_000490212.1	1.29639	2.45613	zinc ABC transporter substrate-binding protein [Acinetobacter baumannii].
LH92_RS13795	WP_000833672.1	1.29364	2.45146	succinate dehydrogenase, hydrophobic membrane anchor protein [Acinetobacter].
LH92_RS14655	WP_001220114.1	1.28765	2.4413	glycerophosphodiester phosphodiesterase [Acinetobacter baumannii].
LH92_RS15510	WP_000547774.1	1.28336	2.43405	nucleoside-diphosphate sugar epimerase [Acinetobacter].
LH92_RS02455	WP_000978841.1	1.28129	2.43056	2-isopropylmalate synthase [Acinetobacter].
LH92_RS14450	WP_000070856.1	1.2706	2.41262	uracil-xanthine permease [Acinetobacter].
LH92_RS12780	WP_000896679.1	1.26883	2.40967	NADP-dependent isocitrate dehydrogenase [Acinetobacter].
LH92_RS15545	WP_001093907.1	1.26531	2.40378	ABC transporter substrate-binding protein [Acinetobacter calcoaceticus/baumannii complex].
LH92_RS07405	WP_001007360.1	1.25951	2.39414	D-methionine transporter [Acinetobacter baumannii].
LH92_RS09870	WP_000138830.1	1.25788	2.39144	Grx4 family monothiol glutaredoxin [Acinetobacter].
LH92_RS12150	WP_000043121.1	1.25645	2.38907	4-carboxymuconolactone decarboxylase [Acinetobacter].
LH92_RS11505	WP_001260521.1	1.25106	2.38016	proline/glycine betaine transporter ProP [Acinetobacter].
LH92_RS11560	WP_000397471.1	1.24885	2.37652	sodium/glutamate symporter [Acinetobacter calcoaceticus/baumannii complex].
LH92_RS00165	WP_000051338.1	1.2381	2.35888	undecaprenyl-diphosphatase [Acinetobacter baumannii].
LH92_RS06800	WP_047480471.1	1.23485	2.35357	acyl-CoA dehydrogenase [Acinetobacter baumannii].
LH92_RS14445	WP_001280092.1	1.23369	2.35168	translational GTPase TypA [Acinetobacter].
LH92_RS03420	WP_000749505.1	1.23318	2.35085	ABC transporter substrate-binding protein [Acinetobacter].
LH92_RS11265	WP_000020764.1	1.23201	2.34894	hypothetical protein [Acinetobacter baumannii].
LH92_RS15675	WP_004839730.1	1.23087	2.34709	hypothetical protein [Acinetobacter baumannii].
LH92_RS14250	WP_000003698.1	1.21921	2.32819	MFS transporter [Acinetobacter calcoaceticus/baumannii complex].
LH92_RS01645	WP_000206941.1	1.21326	2.31862	CDP-diacylglycerol--glycerol-3-phosphate 3-phosphatidyltransferase [Acinetobacter].
LH92_RS03850	WP_000054326.1	1.21104	2.31505	8-amino-7-oxononanoate synthase [Acinetobacter baumannii].
LH92_RS02640	WP_000668777.1	1.20676	2.30819	hypothetical protein [Acinetobacter].
LH92_RS17615	WP_079378446.1	1.2062	2.30729	hypothetical protein [Acinetobacter baumannii].
LH92_RS12305	WP_000062631.1	1.20332	2.30269	GTP cyclohydrolase I FolE [Acinetobacter].
LH92_RS10710	WP_047481186.1	1.20305	2.30225	phospholipase C, phosphocholine-specific [Acinetobacter baumannii].
LH92_RS11395	WP_001003277.1	1.20135	2.29954	DUF3426 domain-containing protein [Acinetobacter].
LH92_RS11300	WP_001167811.1	1.19851	2.29503	RDD family protein [Acinetobacter].
LH92_RS03430	WP_047479862.1	1.19716	2.29287	LysR family transcriptional regulator [Acinetobacter baumannii].
LH92_RS01310	WP_001278225.1	1.19655	2.29191	ferrous iron transporter B [Acinetobacter calcoaceticus/baumannii complex].
LH92_RS01940	WP_000434938.1	1.19581	2.29073	tRNA-binding protein [Acinetobacter].
LH92_RS04320	WP_047480005.1	1.1888	2.27962	TIGR01777 family protein [Acinetobacter baumannii].
LH92_RS04880	WP_000956799.1	1.188	2.27837	citrate transporter [Acinetobacter].
LH92_RS03405	WP_047479858.1	1.18518	2.27391	tricarballylate utilization 4Fe-4S protein TcuB [Acinetobacter baumannii].
LH92_RS04310	WP_001091952.1	1.17354	2.25564	VOC family protein [Acinetobacter calcoaceticus/baumannii complex].
LH92_RS16290	WP_047482034.1	1.17075	2.25129	hypothetical protein [Acinetobacter baumannii].
LH92_RS14670	WP_031987602.1	1.17052	2.25093	YdiU family protein [Acinetobacter baumannii].
LH92_RS15015	WP_000854895.1	1.16941	2.2492	50S ribosomal protein L13 [Acinetobacter].
LH92_RS17165	WP_047482158.1	1.16875	2.24816	formate/nitrite transporter family protein [Acinetobacter baumannii].
LH92_RS01105	WP_045900585.1	1.16833	2.24752	multidrug transporter subunit MdtD [Acinetobacter baumannii].
LH92_RS13260	WP_045543783.1	1.16727	2.24587	lipid A biosynthesis acyltransferase [Acinetobacter baumannii].
LH92_RS16665	WP_001154984.1	1.16525	2.24272	UPF0016 domain-containing protein [Acinetobacter].
LH92_RS12430	WP_047481436.1	1.16465	2.24178	siderophore-interacting protein [Acinetobacter baumannii].
LH92_RS07935	WP_039251386.1	1.16276	2.23885	biopolymer transporter ExbD [Acinetobacter].
LH92_RS12000	WP_045900496.1	1.16115	2.23636	efflux RND transporter periplasmic adaptor subunit [Acinetobacter baumannii].
LH92_RS01905	WP_023897374.1	1.15581	2.22809	LysE family translocator [Acinetobacter baumannii].
LH92_RS03885	WP_000550442.1	1.15425	2.22569	hypothetical protein [Acinetobacter calcoaceticus/baumannii complex].
LH92_RS08305	WP_000840537.1	1.15407	2.22541	hypothetical protein [Acinetobacter].
LH92_RS16370	WP_047482048.1	1.15352	2.22456	aldo/keto reductase [Acinetobacter baumannii].
LH92_RS05385	WP_000092890.1	1.15345	2.22446	FadR family transcriptional regulator [Acinetobacter].
LH92_RS00680	WP_047479525.1	1.15028	2.21957	methylmalonate-semialdehyde dehydrogenase (CoA acylating) [Acinetobacter baumannii].
LH92_RS14405	WP_000231860.1	1.14953	2.21841	transporter [Acinetobacter].
LH92_RS00815	WP_000942220.1	1.14638	2.21357	DUF445 domain-containing protein [Acinetobacter].
LH92_RS12105	WP_001982118.1	1.14543	2.21213	30S ribosomal protein S2 [Bacteria].
LH92_RS10880	WP_001089197.1	1.14378	2.20959	Lrp/AsnC family transcriptional regulator [Acinetobacter].
LH92_RS15145	WP_000813006.1	1.13933	2.20278	malate dehydrogenase [Acinetobacter].
LH92_RS05185	WP_000131399.1	1.13877	2.20194	argininosuccinate synthase [Acinetobacter].
LH92_RS13805	WP_001287579.1	1.13846	2.20147	type II citrate synthase [Acinetobacter].
LH92_RS16210	WP_001123235.1	1.13428	2.19509	GNAT family N-acetyltransferase [Acinetobacter].
LH92_RS15845	WP_000014562.1	1.1323	2.19208	50S ribosomal protein L19 [Acinetobacter].
LH92_RS08560	WP_033852355.1	1.13183	2.19137	ABC transporter permease [Acinetobacter baumannii].
LH92_RS07305	WP_000956445.1	1.13169	2.19115	type II asparaginase [Acinetobacter calcoaceticus/baumannii complex].
LH92_RS15360	WP_001141025.1	1.12906	2.18716	30S ribosomal protein S5 [Bacteria].
LH92_RS13085	WP_001984660.1	1.12398	2.17947	7-cyano-7-deazaguanine synthase QueC [Acinetobacter].
LH92_RS17670	WP_047481386.1	1.12212	2.17666	xanthine dehydrogenase accessory protein XdhC [Acinetobacter baumannii].
LH92_RS06605	WP_000987212.1	1.12175	2.1761	alpha/beta hydrolase [Acinetobacter calcoaceticus/baumannii complex].
LH92_RS13815	WP_000994655.1	1.11965	2.17295	rhodanese-related sulfurtransferase [Acinetobacter].
LH92_RS12245	WP_001284758.1	1.11777	2.17012	type I glutamate--ammonia ligase [Acinetobacter].
LH92_RS17225	WP_047482168.1	1.11628	2.16787	PLP-dependent aminotransferase family protein [Acinetobacter baumannii].
LH92_RS01510	WP_001196213.1	1.11397	2.16441	50S ribosomal protein L10 [Bacteria].
LH92_RS10105	WP_000371970.1	1.10607	2.15259	PAS domain-containing sensor histidine kinase [Acinetobacter].
LH92_RS09820	WP_004746954.1	1.10227	2.14692	GNAT family N-acetyltransferase [Acinetobacter baumannii].
LH92_RS12195	WP_031960981.1	1.10018	2.14382	Nif3-like dinuclear metal center hexameric protein [Acinetobacter baumannii].
LH92_RS09910	WP_004739177.1	1.10016	2.14379	hypothetical protein [Acinetobacter baumannii].
LH92_RS09405	WP_001081618.1	1.09031	2.1292	catechol 1,2-dioxygenase [Acinetobacter].
LH92_RS00235	WP_030424427.1	1.08918	2.12753	hypothetical protein [Acinetobacter baumannii].
LH92_RS12635	WP_000357090.1	1.08763	2.12525	Lrp/AsnC family transcriptional regulator [Acinetobacter].
LH92_RS03295	WP_047479842.1	1.0861	2.123	S-formylglutathione hydrolase [Acinetobacter baumannii].
LH92_RS15205	WP_047481917.1	1.08473	2.12098	EamA/RhaT family transporter [Acinetobacter baumannii].
LH92_RS03670	WP_045900378.1	1.07689	2.10949	NAD(P)/FAD-dependent oxidoreductase [Acinetobacter baumannii].
LH92_RS16385	WP_047482061.1	1.07575	2.10782	EamA/RhaT family transporter [Acinetobacter baumannii].
LH92_RS13340	WP_000116449.1	1.07355	2.10461	DNA gyrase subunit A [Acinetobacter calcoaceticus/baumannii complex].
LH92_RS00890	WP_000093118.1	1.07343	2.10443	Fur family transcriptional regulator [Acinetobacter calcoaceticus/baumannii complex].
LH92_RS16925	WP_000224581.1	1.07071	2.10046	TetR/AcrR family transcriptional regulator [Acinetobacter].
LH92_RS01050	WP_000102359.1	1.06883	2.09773	cysteine synthase A [Acinetobacter baumannii].
LH92_RS00955	WP_000786954.1	1.06708	2.09519	AraC family transcriptional regulator [Acinetobacter].
LH92_RS07310	WP_000810595.1	1.06577	2.09328	dicarboxylate/amino acid:cation symporter [Acinetobacter baumannii].
LH92_RS13520	WP_000488526.1	1.06525	2.09254	glycerophosphoryl diester phosphodiesterase [Acinetobacter baumannii].
LH92_RS17405	WP_002017269.1	1.06289	2.08911	hypothetical protein [Acinetobacter].
LH92_RS15935	WP_045900097.1	1.06215	2.08804	hypothetical protein [Acinetobacter baumannii].
LH92_RS12670	WP_001057074.1	1.06204	2.08788	acyl-CoA desaturase [Acinetobacter baumannii].
LH92_RS06005	WP_001186837.1	1.05908	2.0836	O-methyltransferase [Acinetobacter].
LH92_RS02235	WP_000787680.1	1.05736	2.08112	glutamate/aspartate:proton symporter GltP [Acinetobacter baumannii].
LH92_RS16620	WP_000748568.1	1.05719	2.08087	putative porin [Acinetobacter baumannii].
LH92_RS00500	WP_000935234.1	1.0558	2.07887	DegT/DnrJ/EryC1/StrS aminotransferase family protein [Acinetobacter baumannii].
LH92_RS15680	WP_001190934.1	1.05195	2.07333	peptidase S8 [Acinetobacter baumannii].
LH92_RS12755	WP_047481501.1	1.05132	2.07243	MFS transporter [Acinetobacter baumannii].
LH92_RS05550	WP_004841854.1	1.05124	2.07231	cytochrome b [Acinetobacter baumannii].
LH92_RS04270	WP_001170994.1	1.05116	2.07219	outer membrane protein assembly factor BamE [Acinetobacter calcoaceticus/baumannii complex].
LH92_RS13485	WP_001984613.1	1.03956	2.05561	ABC transporter substrate-binding protein [Acinetobacter].
LH92_RS16445	WP_001257162.1	1.03806	2.05347	PLP-dependent aminotransferase family protein [Acinetobacter baumannii].
LH92_RS15315	WP_001216380.1	1.03671	2.05155	50S ribosomal protein L17 [Acinetobacter].
LH92_RS03070	WP_000897689.1	1.03551	2.04984	hypothetical protein [Acinetobacter baumannii].
LH92_RS14990	WP_000480818.1	1.03176	2.04452	LrgB family protein [Acinetobacter].
LH92_RS17710	WP_071543432.1	1.03121	2.04373	hypothetical protein [Acinetobacter calcoaceticus/baumannii complex].
LH92_RS14900	WP_000587649.1	1.02734	2.03826	thioredoxin TrxC [Acinetobacter].
LH92_RS14810	WP_047481872.1	1.02275	2.03179	hypothetical protein [Acinetobacter baumannii].
LH92_RS07990	WP_000332555.1	1.02123	2.02965	DUF159 family protein [Acinetobacter calcoaceticus/baumannii complex].
LH92_RS01525	WP_000653927.1	1.01868	2.02606	DNA-directed RNA polymerase subunit beta' [Acinetobacter].
LH92_RS02085	WP_047479683.1	1.01819	2.02538	ribonuclease E/G [Acinetobacter baumannii].
LH92_RS15010	WP_000636493.1	1.01498	2.02087	4-hydroxythreonine-4-phosphate dehydrogenase PdxA [Acinetobacter baumannii].
LH92_RS11305	WP_001250044.1	1.01283	2.01787	ubiquinol oxidase subunit II [Bacteria].
LH92_RS07420	WP_000205199.1	1.0103	2.01433	SfnB family sulfur acquisition oxidoreductase [Acinetobacter].
LH92_RS09965	WP_047481008.1	1.00958	2.01332	SulP family inorganic anion transporter [Acinetobacter baumannii].
LH92_RS11900	WP_001125745.1	1.00841	2.01169	NUDIX domain-containing protein [Acinetobacter calcoaceticus/baumannii complex].
LH92_RS09350	WP_045901806.1	1.00803	2.01116	alpha/beta hydrolase [Acinetobacter baumannii].
LH92_RS11620	WP_047481309.1	1.00268	2.00372	amino acid permease [Acinetobacter baumannii].
LH92_RS02625	WP_000933374.1	1.00242	2.00336	1-acyl-sn-glycerol-3-phosphate acyltransferase [Acinetobacter calcoaceticus/baumannii complex].
LH92_RS15560	WP_002019647.1	1.00222	2.00307	ABC transporter ATP-binding protein [Acinetobacter].
LH92_RS04525	WP_000761577.1	1.00185	2.00257	hypothetical protein [Gammaproteobacteria].
LH92_RS15620	WP_000111464.1	-1.00343	-2.00476	HPP family protein [Acinetobacter baumannii].
LH92_RS00335	WP_000031022.1	-1.01039	-2.01446	aliphatic sulfonate ABC transporter permease SsuC [Acinetobacter].
LH92_RS02230	WP_000639217.1	-1.01302	-2.01814	endonuclease [Acinetobacter calcoaceticus/baumannii complex].
LH92_RS09865	WP_000129949.1	-1.01421	-2.01979	aspartate aminotransferase family protein [Acinetobacter baumannii].
LH92_RS17115	WP_000568800.1	-1.01441	-2.02007	IclR family transcriptional regulator [Acinetobacter].
LH92_RS16535	WP_000871885.1	-1.02582	-2.03612	cation acetate symporter [Acinetobacter calcoaceticus/baumannii complex].
LH92_RS17125	WP_000924626.1	-1.02949	-2.04131	DUF523 domain-containing protein [Acinetobacter calcoaceticus/baumannii complex].
LH92_RS16295	WP_047482036.1	-1.03167	-2.04439	LysE family translocator [Acinetobacter baumannii].
LH92_RS08935	WP_047480822.1	-1.03472	-2.04872	AraC family transcriptional regulator [Acinetobacter baumannii].
LH92_RS03490	WP_047479878.1	-1.03514	-2.04931	ImmA/IrrE family metallo-endopeptidase [Acinetobacter baumannii].
LH92_RS08635	WP_000172956.1	-1.037	-2.05196	LysR family transcriptional regulator [Acinetobacter].
LH92_RS11555	WP_000423653.1	-1.03807	-2.05348	ATP-binding protein [Acinetobacter].
LH92_RS14790	WP_047481870.1	-1.03852	-2.05412	bifunctional [glutamate--ammonia ligase]-adenylyl-L-tyrosine phosphorylase/[glutamate--ammonia-ligase] adenylyltransferase [Acinetobacter baumannii].
LH92_RS11050	WP_045902100.1	-1.03905	-2.05488	pseudouridylate synthase [Acinetobacter baumannii].
LH92_RS00795	WP_079378425.1	-1.0405	-2.05694	hypothetical protein [Acinetobacter baumannii].
LH92_RS06825	WP_005132298.1	-1.04322	-2.06082	acetyl/propionyl/methylcrotonyl-CoA carboxylase subunit alpha [Acinetobacter baumannii].
LH92_RS12170	WP_001078584.1	-1.04894	-2.06901	16S rRNA (uracil(1498)-N(3))-methyltransferase [Acinetobacter baumannii].
LH92_RS02215	WP_047479692.1	-1.05066	-2.07147	hypothetical protein [Acinetobacter baumannii].
LH92_RS17045	WP_045900907.1	-1.05256	-2.07421	formimidoylglutamase [Acinetobacter baumannii].
LH92_RS16900	WP_000876375.1	-1.05577	-2.07883	hypothetical protein [Acinetobacter baumannii].
LH92_RS14675	WP_000680577.1	-1.0563	-2.0796	DNA-binding response regulator [Acinetobacter].
LH92_RS05115	WP_001292948.1	-1.06288	-2.0891	NAD(+) diphosphatase [Acinetobacter].
LH92_RS04745	WP_047480100.1	-1.06397	-2.09068	formylglycine-generating enzyme family protein [Acinetobacter baumannii].
LH92_RS08165	WP_047480689.1	-1.06791	-2.0964	siderophore biosynthesis protein, IucA/IucC family [Acinetobacter baumannii].
LH92_RS08155	WP_047480683.1	-1.07307	-2.1039	MFS transporter [Acinetobacter baumannii].
LH92_RS08240	WP_000572397.1	-1.07629	-2.1086	3-deoxy-7-phosphoheptulonate synthase [Acinetobacter].
LH92_RS13955	WP_001086065.1	-1.07768	-2.11064	KR domain-containing protein [Acinetobacter baumannii].
LH92_RS09955	WP_047481006.1	-1.08196	-2.1169	quinoprotein glucose dehydrogenase [Acinetobacter baumannii].
LH92_RS00110	WP_079378421.1	-1.08283	-2.11818	cation transporter [Acinetobacter baumannii].
LH92_RS07415	WP_032061315.1	-1.08802	-2.12582	LLM class flavin-dependent oxidoreductase [Acinetobacter baumannii].
LH92_RS06675	WP_005132332.1	-1.09574	-2.13722	hypothetical protein [Acinetobacter baumannii].
LH92_RS05175	WP_001084867.1	-1.09914	-2.14226	dihydroorotase [Acinetobacter calcoaceticus/baumannii complex].
LH92_RS16015	WP_031950501.1	-1.10088	-2.14485	pilus assembly protein PilM [Acinetobacter baumannii].
LH92_RS12010	WP_000633123.1	-1.1023	-2.14697	RND transporter [Acinetobacter baumannii].
LH92_RS12500	WP_047481447.1	-1.10841	-2.15608	hypothetical protein [Acinetobacter baumannii].
LH92_RS06295	WP_000556919.1	-1.1098	-2.15815	type VI secretion system membrane subunit TssM [Acinetobacter calcoaceticus/baumannii complex].
LH92_RS11280	WP_047481271.1	-1.1098	-2.15816	poly-beta-1,6-N-acetyl-D-glucosamine N-deacetylase PgaB [Acinetobacter baumannii].
LH92_RS11095	WP_002014361.1	-1.11255	-2.16227	MFS transporter [Acinetobacter].
LH92_RS04500	WP_000166965.1	-1.11359	-2.16384	transcriptional regulator BetI [Acinetobacter calcoaceticus/baumannii complex].
LH92_RS08285	WP_047480710.1	-1.12623	-2.18287	ABC transporter ATP-binding protein [Acinetobacter baumannii].
LH92_RS08750	WP_047480775.1	-1.12669	-2.18358	bifunctional metallophosphatase/5'-nucleotidase [Acinetobacter baumannii].
LH92_RS04490	WP_047480060.1	-1.12719	-2.18432	choline dehydrogenase [Acinetobacter baumannii].
LH92_RS09925	WP_047481004.1	-1.12833	-2.18606	PTS fructose transporter subunit IIBC [Acinetobacter baumannii].
LH92_RS09905	WP_000365974.1	-1.12937	-2.18763	hypothetical protein [Acinetobacter].
LH92_RS08115	WP_047480681.1	-1.12942	-2.18771	alkane 1-monooxygenase [Acinetobacter baumannii].
LH92_RS12425	WP_047481433.1	-1.1319	-2.19147	acinetobactin non-ribosomal peptide synthetase subunit BasA [Acinetobacter baumannii].
LH92_RS01800	WP_000624229.1	-1.13468	-2.1957	Na+/H+ antiporter subunit C [Acinetobacter].
LH92_RS00125	WP_000214980.1	-1.13731	-2.19971	hypoxanthine phosphoribosyltransferase [Acinetobacter].
LH92_RS05780	WP_000770715.1	-1.14235	-2.20741	heavy metal-associated domain protein [Acinetobacter baumannii].
LH92_RS01820	WP_001066569.1	-1.14296	-2.20834	bifunctional phosphoribosyl-AMP cyclohydrolase/phosphoribosyl-ATP diphosphatase HisIE [Acinetobacter calcoaceticus/baumannii complex].
LH92_RS07515	WP_001046931.1	-1.14569	-2.21252	hypothetical protein [Acinetobacter calcoaceticus/baumannii complex].
LH92_RS13395	WP_047481551.1	-1.14908	-2.21772	EF-P lysine aminoacylase GenX [Acinetobacter baumannii].
LH92_RS02845	WP_002045379.1	-1.15084	-2.22043	aconitate hydratase AcnA [Acinetobacter baumannii].
LH92_RS10785	WP_047481203.1	-1.15315	-2.22398	magnesium-translocating P-type ATPase [Acinetobacter baumannii].
LH92_RS13720	WP_047481606.1	-1.15763	-2.2309	poly alpha-glucosyltransferase [Acinetobacter baumannii].
LH92_RS05380	WP_045900726.1	-1.15818	-2.23175	aldehyde dehydrogenase (NADP(+)) [Acinetobacter baumannii].
LH92_RS09280	WP_047480941.1	-1.159	-2.23302	potassium transporter [Acinetobacter baumannii].
LH92_RS15170	WP_047481906.1	-1.1612	-2.23643	rRNA maturation RNase YbeY [Acinetobacter baumannii].
LH92_RS06685	WP_005132330.1	-1.16487	-2.24213	TIGR03364 family FAD-dependent oxidoreductase [Acinetobacter baumannii].
LH92_RS12085	WP_005131215.1	-1.16512	-2.24251	branched-chain amino acid ABC transporter permease [Acinetobacter baumannii].
LH92_RS13615	WP_001229850.1	-1.1653	-2.2428	bifunctional methylenetetrahydrofolate dehydrogenase/methenyltetrahydrofolate cyclohydrolase [Acinetobacter baumannii].
LH92_RS13410	WP_047481557.1	-1.16802	-2.24703	formate dehydrogenase accessory sulfurtransferase FdhD [Acinetobacter baumannii].
LH92_RS07235	WP_047480574.1	-1.16836	-2.24756	amidohydrolase [Acinetobacter baumannii].
LH92_RS06955	WP_047480509.1	-1.1712	-2.252	allantoin permease [Acinetobacter baumannii].
LH92_RS10895	WP_000135428.1	-1.18306	-2.27057	KR domain-containing protein [Acinetobacter calcoaceticus/baumannii complex].
LH92_RS05400	WP_000758280.1	-1.19206	-2.28478	DUF3237 domain-containing protein [Acinetobacter baumannii].
LH92_RS09005	WP_047480848.1	-1.19941	-2.29646	hypothetical protein [Acinetobacter baumannii].
LH92_RS13495	WP_000271249.1	-1.20001	-2.29741	tRNA 2-thiocytidine(32) synthetase TtcA [Acinetobacter].
LH92_RS08950	WP_047480831.1	-1.21114	-2.31521	alpha/beta hydrolase [Acinetobacter baumannii].
LH92_RS11245	WP_000089870.1	-1.21277	-2.31783	LysR family transcriptional regulator [Acinetobacter baumannii].
LH92_RS06035	WP_005132463.1	-1.21336	-2.31876	hypothetical protein [Acinetobacter baumannii].
LH92_RS08885	WP_000759717.1	-1.21379	-2.31946	FAD-dependent oxidoreductase [Acinetobacter baumannii].
LH92_RS11565	WP_045902160.1	-1.22437	-2.33654	alpha/beta hydrolase [Acinetobacter baumannii].
LH92_RS04475	WP_000696108.1	-1.22571	-2.3387	homocysteine S-methyltransferase family protein [Acinetobacter].
LH92_RS14765	WP_047481866.1	-1.227	-2.3408	glycosyltransferase family 2 protein [Acinetobacter baumannii].
LH92_RS00315	WP_000828361.1	-1.23112	-2.34749	C4-dicarboxylate ABC transporter [Acinetobacter baumannii].
LH92_RS10165	WP_047481025.1	-1.23541	-2.35449	UDP-glucose 4-epimerase GalE [Acinetobacter baumannii].
LH92_RS04050	WP_000830716.1	-1.23706	-2.35717	hypothetical protein [Acinetobacter calcoaceticus/baumannii complex].
LH92_RS10210	WP_047481033.1	-1.24534	-2.37075	bifunctional molybdenum cofactor biosynthesis protein MoaC/MoaB [Acinetobacter baumannii].
LH92_RS11075	WP_000880863.1	-1.24561	-2.37119	DUF441 domain-containing protein [Acinetobacter calcoaceticus/baumannii complex].
LH92_RS10780	WP_000775746.1	-1.24686	-2.37324	MgtC/SapB family protein [Acinetobacter baumannii].
LH92_RS02090	WP_001089412.1	-1.24953	-2.37765	RluA family pseudouridine synthase [Acinetobacter].
LH92_RS00035	WP_031977022.1	-1.25951	-2.39415	hypothetical protein [Acinetobacter baumannii].
LH92_RS10745	WP_000047945.1	-1.25997	-2.39491	acetyl-CoA C-acetyltransferase [Acinetobacter].
LH92_RS16275	WP_047482031.1	-1.2605	-2.39579	hypothetical protein [Acinetobacter baumannii].
LH92_RS11725	WP_000758315.1	-1.26223	-2.39867	D-glycerate dehydrogenase [Acinetobacter].
LH92_RS05205	WP_079378436.1	-1.26371	-2.40113	TetR/AcrR family transcriptional regulator [Acinetobacter baumannii].
LH92_RS00355	WP_001142457.1	-1.2682	-2.40861	amino-acid N-acetyltransferase [Acinetobacter].
LH92_RS15890	WP_000546629.1	-1.27201	-2.41497	type IV pilus modification protein PilV [Acinetobacter calcoaceticus/baumannii complex].
LH92_RS06735	WP_047480451.1	-1.27403	-2.41837	MFS transporter [Acinetobacter baumannii].
LH92_RS05570	WP_001185176.1	-1.28025	-2.42881	aspartate kinase [Acinetobacter].
LH92_RS00345	WP_004748614.1	-1.28356	-2.43438	sulfonate ABC transporter substrate-binding protein [Acinetobacter baumannii].
LH92_RS15980	WP_000218807.1	-1.28994	-2.44517	hypothetical protein [Acinetobacter baumannii].
LH92_RS10095	WP_000852257.1	-1.29193	-2.44856	UMP kinase [Acinetobacter].
LH92_RS14195	WP_000796648.1	-1.29228	-2.44914	Asp-tRNA(Asn)/Glu-tRNA(Gln) amidotransferase subunit GatB [Acinetobacter].
LH92_RS12905	WP_001004983.1	-1.29799	-2.45885	excinuclease ABC subunit UvrB [Acinetobacter].
LH92_RS16065	WP_001981590.1	-1.29962	-2.46165	sulfate ABC transporter substrate-binding protein [Acinetobacter].
LH92_RS16825	WP_000212406.1	-1.30082	-2.46369	allantoicase [Acinetobacter calcoaceticus/baumannii complex].
LH92_RS14700	WP_001113293.1	-1.30253	-2.46662	hypothetical protein [Acinetobacter].
LH92_RS13200	WP_000268346.1	-1.30273	-2.46695	RNA methyltransferase [Acinetobacter calcoaceticus/baumannii complex].
LH92_RS11845	WP_000735997.1	-1.30389	-2.46894	hypothetical protein [Acinetobacter].
LH92_RS16040	WP_000557494.1	-1.30424	-2.46954	UDP-N-acetylmuramoyl-tripeptide--D-alanyl-D-alanine ligase [Acinetobacter baumannii].
LH92_RS01410	WP_001230201.1	-1.31394	-2.48619	hypothetical protein [Acinetobacter].
LH92_RS06000	WP_001082436.1	-1.31522	-2.4884	universal stress protein [Acinetobacter].
LH92_RS00600	WP_045900001.1	-1.32023	-2.49706	3-oxoacyl-ACP synthase [Acinetobacter baumannii].
LH92_RS04985	WP_050681015.1	-1.32174	-2.49968	NADP-specific glutamate dehydrogenase [Acinetobacter baumannii].
LH92_RS09265	WP_000225300.1	-1.32633	-2.50764	hypothetical protein [Acinetobacter calcoaceticus/baumannii complex].
LH92_RS05150	WP_047480169.1	-1.32687	-2.50858	ABC transporter ATP-binding protein [Acinetobacter baumannii].
LH92_RS00385	WP_000737567.1	-1.32767	-2.50996	thiol:disulfide interchange protein DsbA/DsbL [Acinetobacter].
LH92_RS01655	WP_000171258.1	-1.32811	-2.51074	alpha-ketoglutarate-dependent dioxygenase AlkB [Acinetobacter baumannii].
LH92_RS13285	WP_000936552.1	-1.32901	-2.5123	YaiI/YqxD family protein [Acinetobacter calcoaceticus/baumannii complex].
LH92_RS01825	WP_045901194.1	-1.33006	-2.51414	FAD-dependent monooxygenase [Acinetobacter baumannii].
LH92_RS03770	WP_001984199.1	-1.33169	-2.51697	tRNA-dihydrouridine synthase C [Acinetobacter].
LH92_RS13195	WP_031987381.1	-1.33258	-2.51852	fructose 1,6-bisphosphatase [Acinetobacter baumannii].
LH92_RS15240	WP_001046674.1	-1.33439	-2.52169	HAD-IB family hydrolase [Acinetobacter baumannii].
LH92_RS04990	WP_047480149.1	-1.33722	-2.52663	META domain-containing protein [Acinetobacter baumannii].
LH92_RS14710	WP_001290059.1	-1.33764	-2.52738	hypothetical protein [Acinetobacter calcoaceticus/baumannii complex].
LH92_RS01370	WP_000694658.1	-1.34102	-2.53331	RND transporter [Acinetobacter baumannii].
LH92_RS10240	WP_047481037.1	-1.3443	-2.53907	nitrate reductase [Acinetobacter baumannii].
LH92_RS14125	WP_045902249.1	-1.34453	-2.53948	AraC family transcriptional regulator [Acinetobacter baumannii].
LH92_RS03725	WP_047479925.1	-1.34831	-2.54613	5'-methylthioadenosine nucleosidase [Acinetobacter baumannii].
LH92_RS12760	WP_000069677.1	-1.35361	-2.55551	hypothetical protein [Acinetobacter baumannii].
LH92_RS11865	WP_047481332.1	-1.35388	-2.55598	acyl-CoA dehydrogenase [Acinetobacter baumannii].
LH92_RS13205	WP_000362312.1	-1.35421	-2.55656	RNA polymerase sigma factor [Acinetobacter calcoaceticus/baumannii complex].
LH92_RS14355	WP_047481785.1	-1.35578	-2.55936	efflux RND transporter periplasmic adaptor subunit [Acinetobacter baumannii].
LH92_RS16410	WP_047482066.1	-1.36242	-2.57116	class I SAM-dependent methyltransferase [Acinetobacter baumannii].
LH92_RS15740	WP_032001095.1	-1.36809	-2.58129	hypothetical protein [Acinetobacter baumannii].
LH92_RS05305	WP_001277431.1	-1.36977	-2.58428	FCD domain-containing protein [Acinetobacter].
LH92_RS14920	WP_000459900.1	-1.37131	-2.58705	dihydrolipoyl dehydrogenase [Acinetobacter baumannii].
LH92_RS08170	WP_045901555.1	-1.37256	-2.58929	(2Fe-2S)-binding protein [Acinetobacter baumannii].
LH92_RS17290	WP_000250585.1	-1.37366	-2.59128	phosphoenolpyruvate carboxylase [Acinetobacter].
LH92_RS16475	WP_000980460.1	-1.37584	-2.59519	MFS transporter [Acinetobacter calcoaceticus/baumannii complex].
LH92_RS13435	WP_001100694.1	-1.37667	-2.59669	nitroreductase family protein [Acinetobacter calcoaceticus/baumannii complex].
LH92_RS04350	WP_047480011.1	-1.38078	-2.6041	gamma-glutamyltransferase [Acinetobacter baumannii].
LH92_RS02835	WP_047479789.1	-1.38304	-2.60818	DUF3298 domain-containing protein [Acinetobacter baumannii].
LH92_RS12820	WP_000035257.1	-1.38413	-2.61015	glycosyltransferase family 2 protein [Acinetobacter].
LH92_RS04250	WP_000336554.1	-1.38874	-2.6185	class II glutamine amidotransferase [Acinetobacter calcoaceticus/baumannii complex].
LH92_RS04010	WP_017816691.1	-1.39351	-2.62717	outer membrane protein assembly factor BamD [Acinetobacter baumannii].
LH92_RS12840	WP_002017968.1	-1.39409	-2.62824	hypothetical protein [Acinetobacter baumannii].
LH92_RS06580	WP_001061481.1	-1.39746	-2.63438	catalase [Acinetobacter baumannii].
LH92_RS04005	WP_023897236.1	-1.39824	-2.6358	DNA primase [Acinetobacter baumannii].
LH92_RS09010	WP_047480851.1	-1.4029	-2.64433	RND transporter [Acinetobacter baumannii].
LH92_RS03695	WP_000463103.1	-1.4089	-2.65536	LysE family translocator [Acinetobacter].
LH92_RS17295	WP_000073454.1	-1.4132	-2.66327	pyrimidine permease [Acinetobacter calcoaceticus/baumannii complex].
LH92_RS00515	WP_000686118.1	-1.41716	-2.67059	UDP-glucose/GDP-mannose dehydrogenase family protein [Acinetobacter baumannii].
LH92_RS05615	WP_000203217.1	-1.41825	-2.67261	cAMP-activated global transcriptional regulator CRP [Acinetobacter].
LH92_RS00390	WP_045900027.1	-1.42219	-2.67991	TetR/AcrR family transcriptional regulator [Acinetobacter baumannii].
LH92_RS08900	WP_047480810.1	-1.42219	-2.67991	multidrug efflux RND transporter outer membrane channel subunit AdeC [Acinetobacter baumannii].
LH92_RS16110	WP_000529525.1	-1.42296	-2.68136	hypothetical protein [Acinetobacter].
LH92_RS04705	WP_032061598.1	-1.4294	-2.69334	transketolase [Acinetobacter baumannii].
LH92_RS00100	WP_002067458.1	-1.43405	-2.70204	tRNA uridine-5-carboxymethylaminomethyl(34) synthesis GTPase MnmE [Acinetobacter calcoaceticus/baumannii complex].
LH92_RS08480	WP_000642313.1	-1.43421	-2.70234	2,3-butanediol dehydrogenase [Acinetobacter].
LH92_RS14730	WP_000986451.1	-1.43429	-2.7025	aspartate--tRNA ligase [Acinetobacter].
LH92_RS16830	WP_047482117.1	-1.43575	-2.70523	ureidoglycolate lyase [Acinetobacter baumannii].
LH92_RS15300	WP_001288210.1	-1.43941	-2.71209	succinate dehydrogenase assembly factor 2 [Acinetobacter].
LH92_RS16300	WP_000157128.1	-1.43961	-2.71248	DNA/RNA non-specific endonuclease [Acinetobacter calcoaceticus/baumannii complex].
LH92_RS09710	WP_002040450.1	-1.44035	-2.71387	YnfA family protein [Acinetobacter baumannii].
LH92_RS11925	WP_047481340.1	-1.44129	-2.71564	type II secretion system protein E [Acinetobacter baumannii].
LH92_RS06720	WP_047480446.1	-1.44283	-2.71854	enoyl-CoA hydratase [Acinetobacter baumannii].
LH92_RS03875	WP_001076479.1	-1.44544	-2.72347	serine protease [Acinetobacter calcoaceticus/baumannii complex].
LH92_RS00690	WP_047479528.1	-1.4479	-2.7281	AMP-binding protein [Acinetobacter baumannii].
LH92_RS11815	WP_001154366.1	-1.44951	-2.73115	thiazole synthase [Acinetobacter].
LH92_RS01580	WP_001261850.1	-1.45131	-2.73456	DsbA family oxidoreductase [Acinetobacter calcoaceticus/baumannii complex].
LH92_RS13105	WP_001050705.1	-1.45531	-2.74215	CAP domain-containing protein [Acinetobacter baumannii].
LH92_RS04395	WP_047480030.1	-1.45536	-2.74225	outer membrane porin, OprD family [Acinetobacter baumannii].
LH92_RS07615	WP_001209544.1	-1.45967	-2.75046	S-adenosylmethionine synthase [Acinetobacter].
LH92_RS11705	WP_000636263.1	-1.46412	-2.75895	tRNA (adenosine(37)-N6)-threonylcarbamoyltransferase complex transferase subunit TsaD [Acinetobacter].
LH92_RS05800	WP_001088962.1	-1.46869	-2.7677	four-helix bundle copper-binding protein [Acinetobacter].
LH92_RS04675	WP_000204257.1	-1.47425	-2.7784	MFS transporter [Acinetobacter baumannii].
LH92_RS08545	WP_000428990.1	-1.4754	-2.78061	fumarate reductase/succinate dehydrogenase flavoprotein subunit [Acinetobacter baumannii].
LH92_RS09065	WP_047480881.1	-1.47607	-2.78191	hypothetical protein [Acinetobacter baumannii].
LH92_RS00525	WP_001062902.1	-1.47639	-2.78252	UDP-glucose 4-epimerase GalE [Acinetobacter baumannii].
LH92_RS09270	WP_052109208.1	-1.47791	-2.78545	amidohydrolase [Acinetobacter baumannii].
LH92_RS12460	WP_000339560.1	-1.47944	-2.78841	AraC family transcriptional regulator [Acinetobacter baumannii].
LH92_RS13235	WP_045902303.1	-1.48461	-2.79841	AI-2E family transporter [Acinetobacter baumannii].
LH92_RS00825	WP_045899976.1	-1.48977	-2.80844	ANT(3'')-II family aminoglycoside nucleotidyltransferase [Acinetobacter baumannii].
LH92_RS17020	WP_045900902.1	-1.49086	-2.81056	UDP-N-acetylglucosamine diphosphorylase/glucosamine-1-phosphate N-acetyltransferase [Acinetobacter baumannii].
LH92_RS04370	WP_047480023.1	-1.49139	-2.81161	SAM-dependent methyltransferase [Acinetobacter baumannii].
LH92_RS17050	WP_000737791.1	-1.49528	-2.81919	imidazolonepropionase [Acinetobacter baumannii].
LH92_RS06945	WP_005124238.1	-1.49586	-2.82033	LysE family translocator [Acinetobacter baumannii].
LH92_RS16460	WP_000431603.1	-1.4975	-2.82353	branched-chain amino acid ABC transporter permease [Acinetobacter calcoaceticus/baumannii complex].
LH92_RS03525	WP_000025827.1	-1.50904	-2.8462	ribonucleotide-diphosphate reductase subunit beta [Acinetobacter calcoaceticus/baumannii complex].
LH92_RS17235	WP_000843079.1	-1.50972	-2.84755	LysR family transcriptional regulator [Acinetobacter calcoaceticus/baumannii complex].
LH92_RS16270	WP_000880078.1	-1.51275	-2.85354	imidazole glycerol phosphate synthase cyclase subunit [Acinetobacter].
LH92_RS03015	WP_047479818.1	-1.51444	-2.85687	thiol:disulfide oxidoreductase [Acinetobacter baumannii].
LH92_RS11890	WP_000667412.1	-1.51526	-2.8585	penicillin-binding protein 1B [Acinetobacter].
LH92_RS07805	WP_002068489.1	-1.51876	-2.86545	tetraacyldisaccharide 4'-kinase [Acinetobacter baumannii].
LH92_RS08270	WP_002059113.1	-1.52117	-2.87023	lipid-A-disaccharide synthase [Acinetobacter baumannii].
LH92_RS00785	WP_000338677.1	-1.52188	-2.87166	hypothetical protein [Acinetobacter calcoaceticus/baumannii complex].
LH92_RS10185	WP_001047539.1	-1.52433	-2.87653	TusE/DsrC/DsvC family sulfur relay protein [Acinetobacter].
LH92_RS07630	WP_000550331.1	-1.52879	-2.88544	polyisoprenoid-binding protein [Acinetobacter calcoaceticus/baumannii complex].
LH92_RS05005	WP_047480151.1	-1.52944	-2.88673	endopeptidase La [Acinetobacter baumannii].
LH92_RS09885	WP_001202776.1	-1.53098	-2.88982	type I methionyl aminopeptidase [Acinetobacter].
LH92_RS13740	WP_000526259.1	-1.5325	-2.89286	sodium:proton antiporter [Acinetobacter].
LH92_RS05000	WP_000702193.1	-1.53269	-2.89324	23S rRNA (pseudouridine(1915)-N(3))-methyltransferase RlmH [Acinetobacter].
LH92_RS09650	WP_000078452.1	-1.53807	-2.90407	enolase [Acinetobacter].
LH92_RS11830	WP_000003113.1	-1.53903	-2.90599	hydrolase [Acinetobacter baumannii].
LH92_RS04025	WP_000056378.1	-1.54359	-2.91518	flavodoxin family protein [Acinetobacter].
LH92_RS03095	WP_079378428.1	-1.54699	-2.92206	tRNA lysidine(34) synthetase TilS [Acinetobacter baumannii].
LH92_RS05015	WP_047480156.1	-1.55234	-2.93292	outer membrane protein assembly factor BamE [Acinetobacter baumannii].
LH92_RS16705	WP_001287630.1	-1.55438	-2.93707	cell division protein FtsA [Acinetobacter].
LH92_RS10760	WP_047481200.1	-1.5611	-2.95079	transaldolase [Acinetobacter baumannii].
LH92_RS10755	WP_001024734.1	-1.56174	-2.95209	LysR family transcriptional regulator [Acinetobacter calcoaceticus/baumannii complex].
LH92_RS14100	WP_001053074.1	-1.57387	-2.97702	oxidoreductase [Acinetobacter baumannii].
LH92_RS09075	WP_000155298.1	-1.57534	-2.98005	NUDIX domain-containing protein [Acinetobacter].
LH92_RS09200	WP_045901784.1	-1.57921	-2.98807	SMP-30/gluconolactonase/LRE family protein [Acinetobacter baumannii].
LH92_RS08940	WP_047480825.1	-1.58126	-2.99232	alpha/beta hydrolase [Acinetobacter baumannii].
LH92_RS11840	WP_047481323.1	-1.58223	-2.99433	aminoacyl-histidine dipeptidase [Acinetobacter baumannii].
LH92_RS00020	WP_000366384.1	-1.58315	-2.99623	alpha/beta hydrolase [Acinetobacter baumannii].
LH92_RS05390	WP_033852913.1	-1.58426	-2.99855	tannase/feruloyl esterase family alpha/beta hydrolase [Acinetobacter baumannii].
LH92_RS16640	WP_047482100.1	-1.58709	-3.00443	phosphoglucosamine mutase [Acinetobacter baumannii].
LH92_RS13220	WP_045902305.1	-1.59002	-3.01053	CSLREA domain-containing protein [Acinetobacter baumannii].
LH92_RS09920	WP_047481003.1	-1.59074	-3.01204	1-phosphofructokinase [Acinetobacter baumannii].
LH92_RS05130	WP_000277832.1	-1.59181	-3.01428	LysM peptidoglycan-binding domain-containing protein [Acinetobacter baumannii].
LH92_RS02495	WP_000207467.1	-1.59832	-3.02791	fumarate hydratase [Acinetobacter].
LH92_RS03495	WP_047479881.1	-1.59917	-3.02968	Darcynin 1 [Acinetobacter baumannii].
LH92_RS11020	WP_045902093.1	-1.59962	-3.03063	oxygen-insensitive NAD(P)H nitroreductase [Acinetobacter baumannii].
LH92_RS01255	WP_000128749.1	-1.6012	-3.03396	2,3-bisphosphoglycerate-independent phosphoglycerate mutase [Acinetobacter calcoaceticus/baumannii complex].
LH92_RS13310	WP_000258020.1	-1.6022	-3.03607	ABC transporter permease [Acinetobacter baumannii].
LH92_RS02660	WP_047479755.1	-1.60842	-3.04918	aromatic amino acid lyase [Acinetobacter baumannii].
LH92_RS05215	WP_002048000.1	-1.62057	-3.07496	RHS protein [Acinetobacter baumannii].
LH92_RS04885	WP_000051871.1	-1.6212	-3.07631	HlyC/CorC family transporter [Acinetobacter].
LH92_RS08105	WP_045901541.1	-1.62484	-3.08409	peptidylprolyl isomerase [Acinetobacter baumannii].
LH92_RS16995	WP_001131392.1	-1.6296	-3.09426	bifunctional 3,4-dihydroxy-2-butanone-4-phosphate synthase/GTP cyclohydrolase II [Acinetobacter].
LH92_RS00320	WP_047479470.1	-1.62977	-3.09463	5'-nucleosidase [Acinetobacter baumannii].
LH92_RS03630	WP_001007343.1	-1.64382	-3.12492	uracil phosphoribosyltransferase [Acinetobacter].
LH92_RS10030	WP_000476756.1	-1.64811	-3.13423	regulatory protein RecX [Acinetobacter].
LH92_RS06350	WP_001232203.1	-1.65244	-3.14364	ankyrin repeat domain-containing protein [Acinetobacter baumannii].
LH92_RS02175	WP_001984507.1	-1.65939	-3.15884	hypothetical protein [Acinetobacter].
LH92_RS16050	WP_000227936.1	-1.6681	-3.17795	penicillin-binding protein 2 [Acinetobacter].
LH92_RS00425	WP_047479487.1	-1.6725	-3.18767	carboxylating nicotinate-nucleotide diphosphorylase [Acinetobacter baumannii].
LH92_RS11730	WP_045900478.1	-1.67253	-3.18772	hypothetical protein [Acinetobacter baumannii].
LH92_RS05010	WP_047480153.1	-1.68025	-3.20483	trimeric autotransporter adhesin Ata [Acinetobacter baumannii].
LH92_RS06065	WP_047480302.1	-1.6944	-3.23643	MerR family DNA-binding transcriptional regulator [Acinetobacter baumannii].
LH92_RS04710	WP_047480089.1	-1.69591	-3.23982	transketolase [Acinetobacter baumannii].
LH92_RS14780	WP_047481868.1	-1.69654	-3.24123	nucleoside-diphosphate sugar epimerase [Acinetobacter baumannii].
LH92_RS05085	WP_000887362.1	-1.69787	-3.24421	transcriptional regulator ArgP [Acinetobacter baumannii].
LH92_RS01415	WP_047479601.1	-1.70252	-3.25469	membrane protein [Acinetobacter baumannii].
LH92_RS10205	WP_047481032.1	-1.70446	-3.25908	molybdopterin molybdenumtransferase MoeA [Acinetobacter baumannii].
LH92_RS06160	WP_047480326.1	-1.70527	-3.2609	ATP-grasp domain-containing protein [Acinetobacter baumannii].
LH92_RS16635	WP_001286115.1	-1.70694	-3.26467	pyridoxine/pyridoxamine 5'-phosphate oxidase [Acinetobacter].
LH92_RS05530	WP_000256752.1	-1.71769	-3.28909	NAD(P)/FAD-dependent oxidoreductase [Acinetobacter baumannii].
LH92_RS17175	WP_079267144.1	-1.71912	-3.29236	PQQ-dependent sugar dehydrogenase [Acinetobacter baumannii].
LH92_RS02895	WP_000394402.1	-1.7227	-3.30053	NAD(P)(+) transhydrogenase (Re/Si-specific) subunit beta [Acinetobacter].
LH92_RS10090	WP_000606428.1	-1.73591	-3.3309	ribosome-recycling factor [Acinetobacter].
LH92_RS05210	WP_047480182.1	-1.73602	-3.33116	type VI secretion system tip protein VgrG [Acinetobacter baumannii].
LH92_RS00440	WP_045900021.1	-1.73852	-3.33693	FKBP-type peptidyl-prolyl cis-trans isomerase [Acinetobacter baumannii].
LH92_RS01260	WP_000939107.1	-1.73923	-3.33857	peptidase S41 [Acinetobacter].
LH92_RS02615	WP_000805592.1	-1.74374	-3.34902	ribosome biogenesis GTPase Der [Acinetobacter].
LH92_RS00380	WP_000080759.1	-1.75446	-3.37399	bifunctional 3-demethylubiquinone 3-O-methyltransferase/2-octaprenyl-6-hydroxy phenol methylase [Acinetobacter calcoaceticus/baumannii complex].
LH92_RS16010	WP_000201223.1	-1.75464	-3.37443	membrane protein [Acinetobacter].
LH92_RS13595	WP_047481599.1	-1.75545	-3.37632	glycerol kinase [Acinetobacter baumannii].
LH92_RS11970	WP_000438611.1	-1.77256	-3.4166	histidine/lysine/arginine/ornithine ABC transporter ATP-binding protein HisP [Acinetobacter calcoaceticus/baumannii complex].
LH92_RS02805	WP_000510211.1	-1.77589	-3.42449	bifunctional diguanylate cyclase/phosphodiesterase [Acinetobacter].
LH92_RS16135	WP_031956318.1	-1.79258	-3.46435	TolC family protein [Acinetobacter baumannii].
LH92_RS01585	WP_001255246.1	-1.79333	-3.46613	hypothetical protein [Acinetobacter calcoaceticus/baumannii complex].
LH92_RS15070	WP_045900452.1	-1.79453	-3.46904	TetR/AcrR family transcriptional regulator [Acinetobacter baumannii].
LH92_RS00340	WP_000689552.1	-1.79537	-3.47104	alkanesulfonate monooxygenase, FMNH(2)-dependent [Acinetobacter].
LH92_RS00790	WP_000957990.1	-1.7987	-3.47906	ParA family protein [Acinetobacter].
LH92_RS04670	WP_001285131.1	-1.80654	-3.49802	AraC family transcriptional regulator [Acinetobacter baumannii].
LH92_RS08905	WP_000987604.1	-1.8138	-3.51567	multidrug efflux RND transporter permease subunit AdeB [Acinetobacter calcoaceticus/baumannii complex].
LH92_RS17155	WP_000917863.1	-1.81568	-3.52025	phosphoribosylaminoimidazolesuccinocarboxamide synthase [Acinetobacter].
LH92_RS03210	WP_000357156.1	-1.82882	-3.55246	UDP-N-acetylglucosamine 1-carboxyvinyltransferase [Acinetobacter].
LH92_RS08655	WP_045544156.1	-1.83487	-3.56738	3-hydroxybutyrate dehydrogenase [Acinetobacter baumannii].
LH92_RS15805	WP_002062187.1	-1.83875	-3.57701	phosphoglycerate dehydrogenase [Acinetobacter baumannii].
LH92_RS14635	WP_000372737.1	-1.85596	-3.61993	tryptophan synthase subunit beta [Acinetobacter].
LH92_RS02365	WP_001183413.1	-1.85831	-3.62581	peptide-methionine (S)-S-oxide reductase [Acinetobacter].
LH92_RS01375	WP_000075183.1	-1.85883	-3.62714	phosphate transport system regulatory protein PhoU [Acinetobacter].
LH92_RS06105	WP_047480307.1	-1.85928	-3.62825	type IV secretion protein Rhs [Acinetobacter baumannii].
LH92_RS07345	WP_000611178.1	-1.86545	-3.64383	bifunctional uridylyltransferase/uridylyl-removing protein [Acinetobacter calcoaceticus/baumannii complex].
LH92_RS05690	WP_047480253.1	-1.86838	-3.65123	nuclease [Acinetobacter baumannii].
LH92_RS02100	WP_000091419.1	-1.87317	-3.66336	YafY family transcriptional regulator [Acinetobacter baumannii].
LH92_RS09080	WP_047480886.1	-1.88551	-3.69484	nicotinate phosphoribosyltransferase [Acinetobacter baumannii].
LH92_RS12955	WP_000095056.1	-1.88662	-3.69768	tRNA-(ms[2]io[6]A)-hydroxylase [Acinetobacter].
LH92_RS12795	WP_047481505.1	-1.89534	-3.7201	NAD(P)/FAD-dependent oxidoreductase [Acinetobacter baumannii].
LH92_RS10730	WP_000588778.1	-1.89876	-3.72893	esterase [Acinetobacter baumannii].
LH92_RS14295	WP_000077299.1	-1.90488	-3.74478	L,D-transpeptidase [Acinetobacter baumannii].
LH92_RS00735	WP_000060276.1	-1.91966	-3.78334	acyl-CoA dehydrogenase [Acinetobacter calcoaceticus/baumannii complex].
LH92_RS00395	WP_000027529.1	-1.93502	-3.82383	TetR family transcriptional regulator [Acinetobacter].
LH92_RS11235	WP_000648005.1	-1.93596	-3.82633	peptide chain release factor 1 [Acinetobacter].
LH92_RS13275	WP_001984636.1	-1.93641	-3.82752	lipoprotein-releasing ABC transporter permease subunit [Acinetobacter].
LH92_RS13765	WP_001048573.1	-1.93945	-3.83559	succinyl-CoA ligase subunit beta [Acinetobacter].
LH92_RS01705	WP_045901180.1	-1.94645	-3.85425	23S rRNA (guanosine(2251)-2'-O)-methyltransferase RlmB [Acinetobacter baumannii].
LH92_RS11230	WP_001017492.1	-1.94651	-3.85442	peptide chain release factor N(5)-glutamine methyltransferase [Acinetobacter baumannii].
LH92_RS13645	WP_000461267.1	-1.95127	-3.86715	hypothetical protein [Acinetobacter calcoaceticus/baumannii complex].
LH92_RS07520	WP_002057415.1	-1.96704	-3.90965	EamA/RhaT family transporter [Acinetobacter baumannii].
LH92_RS16060	WP_000018346.1	-1.97093	-3.9202	ribosomal RNA small subunit methyltransferase H [Acinetobacter calcoaceticus/baumannii complex].
LH92_RS04030	WP_001029798.1	-1.97497	-3.9312	SsrA-binding protein [Acinetobacter].
LH92_RS12825	WP_002132217.1	-1.98294	-3.95299	hypothetical protein [Acinetobacter baumannii].
LH92_RS09210	WP_000126040.1	-1.98992	-3.97214	C4-dicarboxylate ABC transporter, partial [Acinetobacter baumannii].
LH92_RS15895	WP_001214065.1	-1.99157	-3.9767	prepilin-type N-terminal cleavage/methylation domain-containing protein [Acinetobacter calcoaceticus/baumannii complex].
LH92_RS08910	WP_047480813.1	-1.99289	-3.98034	multidrug efflux RND transporter periplasmic adaptor subunit AdeA [Acinetobacter baumannii].
LH92_RS15630	WP_047481956.1	-1.99616	-3.98937	putative DNA modification/repair radical SAM protein [Acinetobacter baumannii].
LH92_RS14530	WP_001287646.1	-2.00373	-4.01036	acetyl-CoA C-acetyltransferase [Acinetobacter].
LH92_RS09000	WP_047480845.1	-2.00642	-4.01784	acid phosphatase [Acinetobacter baumannii].
LH92_RS16235	WP_000905538.1	-2.01402	-4.03906	1-(5-phosphoribosyl)-5-((5- phosphoribosylamino)methylideneamino)imidazole-4-carboxamide isomerase [Acinetobacter].
LH92_RS00555	WP_045900011.1	-2.03214	-4.09011	aspartate/tyrosine/aromatic aminotransferase [Acinetobacter baumannii].
LH92_RS16420	WP_000713961.1	-2.03854	-4.10829	pirin family protein [Acinetobacter baumannii].
LH92_RS11955	WP_000845866.1	-2.03957	-4.11124	U32 family peptidase [Acinetobacter baumannii].
LH92_RS13650	WP_001176027.1	-2.04455	-4.12545	dihydropteroate synthase [Acinetobacter baumannii].
LH92_RS11875	WP_047481335.1	-2.05578	-4.15769	glycosyl transferase family protein [Acinetobacter baumannii].
LH92_RS08945	WP_047480828.1	-2.06304	-4.17864	KR domain-containing protein [Acinetobacter baumannii].
LH92_RS06550	WP_000224631.1	-2.06714	-4.19055	hypothetical protein [Acinetobacter calcoaceticus/baumannii complex].
LH92_RS07255	WP_047480580.1	-2.07948	-4.22654	arsenical-resistance protein [Acinetobacter baumannii].
LH92_RS04405	WP_000050871.1	-2.08561	-4.24453	dihydrodipicolinate synthase family protein [Acinetobacter].
LH92_RS00230	WP_000765233.1	-2.08758	-4.25033	MBL fold metallo-hydrolase [Acinetobacter].
LH92_RS04855	WP_045900844.1	-2.09709	-4.27846	capsule assembly Wzi family protein [Acinetobacter baumannii].
LH92_RS01780	WP_001167533.1	-2.099	-4.28414	Na+/H+ antiporter subunit G [Acinetobacter].
LH92_RS05145	WP_047480166.1	-2.10371	-4.29814	ABC transporter permease [Acinetobacter baumannii].
LH92_RS14095	WP_001095768.1	-2.10596	-4.30485	protein deglycase HchA [Acinetobacter].
LH92_RS00045	WP_047479431.1	-2.12574	-4.36428	ABC transporter ATP-binding protein [Acinetobacter baumannii].
LH92_RS07340	WP_047481653.1	-2.13446	-4.39073	succinyldiaminopimelate transaminase [Acinetobacter baumannii].
LH92_RS05075	WP_000896586.1	-2.13529	-4.39325	cation transporter [Acinetobacter baumannii].
LH92_RS00135	WP_045900633.1	-2.1354	-4.39359	guanine deaminase [Acinetobacter baumannii].
LH92_RS16905	WP_001055481.1	-2.14032	-4.40861	DUF445 domain-containing protein [Acinetobacter].
LH92_RS16470	WP_001215080.1	-2.1477	-4.4312	single-stranded DNA-binding protein [Acinetobacter].
LH92_RS04720	WP_047480092.1	-2.16264	-4.47734	methionine synthase [Acinetobacter baumannii].
LH92_RS07510	WP_002057402.1	-2.1633	-4.47939	cytosine permease [Acinetobacter baumannii].
LH92_RS00140	WP_045900631.1	-2.1784	-4.5265	aromatic ring-hydroxylating dioxygenase subunit alpha [Acinetobacter baumannii].
LH92_RS12895	WP_045902325.1	-2.18307	-4.54119	EamA family transporter RarD [Acinetobacter baumannii].
LH92_RS16915	WP_001135114.1	-2.21295	-4.63623	MATE family efflux transporter [Acinetobacter baumannii].
LH92_RS07755	WP_000850091.1	-2.21776	-4.6517	peptidylprolyl isomerase [Acinetobacter calcoaceticus/baumannii complex].
LH92_RS15820	WP_001019905.1	-2.22668	-4.68056	hemerythrin [Acinetobacter].
LH92_RS13380	WP_000070815.1	-2.2309	-4.69427	amino acid permease [Acinetobacter].
LH92_RS12770	WP_000542119.1	-2.25666	-4.77884	NADP-dependent isocitrate dehydrogenase [Acinetobacter].
LH92_RS13045	WP_000149921.1	-2.2717	-4.82893	alpha/beta hydrolase [Acinetobacter calcoaceticus/baumannii complex].
LH92_RS17010	WP_000807404.1	-2.27526	-4.84084	thiamine-phosphate kinase [Acinetobacter].
LH92_RS16975	WP_047482137.1	-2.27791	-4.84975	hypothetical protein [Acinetobacter baumannii].
LH92_RS06170	WP_002069401.1	-2.27987	-4.85634	RNA-directed DNA polymerase [Acinetobacter baumannii].
LH92_RS11215	WP_004746743.1	-2.28548	-4.87526	AraC family transcriptional regulator [Acinetobacter baumannii].
LH92_RS00640	WP_045899995.1	-2.28624	-4.87782	DUF1624 domain-containing protein [Acinetobacter baumannii].
LH92_RS13420	WP_047481563.1	-2.2924	-4.89871	glycerate kinase [Acinetobacter baumannii].
LH92_RS13630	WP_045902229.1	-2.30614	-4.94557	alkaline phosphatase [Acinetobacter baumannii].
LH92_RS16910	WP_005109245.1	-2.30701	-4.94856	pyridoxal phosphate-dependent aminotransferase [Acinetobacter baumannii].
LH92_RS13745	WP_045902270.1	-2.32058	-4.99533	metallopeptidase [Acinetobacter baumannii].
LH92_RS05860	WP_000015971.1	-2.33809	-5.05632	LysE family translocator [Acinetobacter baumannii].
LH92_RS13560	WP_001274623.1	-2.34651	-5.08593	molecular chaperone GroEL [Bacteria].
LH92_RS00330	WP_000183289.1	-2.35522	-5.11671	aliphatic sulfonate ABC transporter ATP-binding protein [Acinetobacter baumannii].
LH92_RS01405	WP_031959800.1	-2.35683	-5.12245	uroporphyrinogen-III synthase [Acinetobacter calcoaceticus/baumannii complex].
LH92_RS13280	WP_001140078.1	-2.35716	-5.12362	EamA family transporter [Acinetobacter].
LH92_RS14680	WP_005119692.1	-2.35723	-5.12387	sensor histidine kinase efflux regulator BaeS [Acinetobacter].
LH92_RS04980	WP_001069886.1	-2.35746	-5.12468	RnfABCDGE type electron transport complex subunit B [Acinetobacter].
LH92_RS00410	WP_001217232.1	-2.36342	-5.1459	ribonuclease PH [Acinetobacter].
LH92_RS13870	WP_000582207.1	-2.36362	-5.1466	tRNA (cytidine(34)-2'-O)-methyltransferase [Acinetobacter calcoaceticus/baumannii complex].
LH92_RS09050	WP_047480871.1	-2.37019	-5.17008	DUF4236 domain-containing protein [Acinetobacter baumannii].
LH92_RS12800	WP_000123995.1	-2.38189	-5.21219	peptidylprolyl isomerase [Acinetobacter].
LH92_RS11915	WP_001221454.1	-2.3921	-5.2492	DNA-binding response regulator [Acinetobacter].
LH92_RS16125	WP_045900079.1	-2.3924	-5.2503	CusA/CzcA family heavy metal efflux RND transporter [Acinetobacter baumannii].
LH92_RS04150	WP_000992299.1	-2.39469	-5.25866	metal-dependent hydrolase [Acinetobacter calcoaceticus/baumannii complex].
LH92_RS09035	WP_047480862.1	-2.40345	-5.29068	indoleacetamide hydrolase [Acinetobacter baumannii].
LH92_RS05290	WP_047480191.1	-2.4057	-5.29892	FAD-binding oxidoreductase [Acinetobacter baumannii].
LH92_RS06080	WP_000398504.1	-2.42028	-5.35276	3-hydroxyacyl-CoA dehydrogenase [Acinetobacter baumannii].
LH92_RS13565	WP_000065579.1	-2.47332	-5.5532	molecular chaperone GroES [Bacteria].
LH92_RS07350	WP_000117342.1	-2.47993	-5.57872	phosphoribosylglycinamide formyltransferase 2 [Acinetobacter calcoaceticus/baumannii complex].
LH92_RS05190	WP_000205090.1	-2.51147	-5.70202	NADPH-dependent 2,4-dienoyl-CoA reductase [Acinetobacter baumannii].
LH92_RS00465	WP_001175095.1	-2.51352	-5.7101	Vi polysaccharide biosynthesis UDP-N-acetylglucosamine C-6 dehydrogenase TviB [Acinetobacter baumannii].
LH92_RS02510	WP_047479739.1	-2.51486	-5.71541	phosphogluconate dehydratase [Acinetobacter baumannii].
LH92_RS10735	WP_001097350.1	-2.51574	-5.71891	hypothetical protein [Acinetobacter calcoaceticus/baumannii complex].
LH92_RS00965	WP_047479552.1	-2.52582	-5.759	TetR/AcrR family transcriptional regulator [Acinetobacter baumannii].
LH92_RS05285	WP_079267361.1	-2.54812	-5.84871	amino acid permease [Acinetobacter baumannii].
LH92_RS14270	WP_001198160.1	-2.55783	-5.88819	YdcF family protein [Acinetobacter baumannii].
LH92_RS11720	WP_000670572.1	-2.5806	-5.98188	hypothetical protein [Acinetobacter calcoaceticus/baumannii complex].
LH92_RS16355	WP_032061131.1	-2.6112	-6.1101	ATP-binding protein [Acinetobacter baumannii].
LH92_RS14775	WP_000697433.1	-2.65905	-6.31618	glycosyl transferase [Acinetobacter calcoaceticus/baumannii complex].
LH92_RS00470	WP_001083065.1	-2.69793	-6.4887	Vi polysaccharide biosynthesis UDP-N-acetylglucosaminuronic acid C-4 epimerase TviC [Acinetobacter baumannii].
LH92_RS16005	WP_000076101.1	-2.7001	-6.49846	hypothetical protein [Acinetobacter].
LH92_RS14770	WP_031963174.1	-2.70952	-6.54106	polysaccharide deacetylase family protein [Acinetobacter baumannii].
LH92_RS04700	WP_047480084.1	-2.72337	-6.60414	MFS transporter [Acinetobacter baumannii].
LH92_RS13480	WP_000841361.1	-2.73965	-6.67907	transcription elongation factor GreB [Acinetobacter calcoaceticus/baumannii complex].
LH92_RS14785	WP_001046506.1	-2.74787	-6.71723	branched-chain amino acid transaminase [Acinetobacter].
LH92_RS16630	WP_000161610.1	-2.75439	-6.74767	single-stranded-DNA-specific exonuclease RecJ [Acinetobacter baumannii].
LH92_RS16000	WP_000695065.1	-2.7616	-6.78146	hypothetical protein [Acinetobacter].
LH92_RS13875	WP_047481728.1	-2.78399	-6.88756	uroporphyrinogen-III C-methyltransferase [Acinetobacter baumannii].
LH92_RS04400	WP_038405490.1	-2.81332	-7.02903	MFS transporter [Acinetobacter baumannii].
LH92_RS05560	WP_045900694.1	-2.82359	-7.07922	ribonuclease HII [Acinetobacter baumannii].
LH92_RS00145	WP_002061472.1	-2.82768	-7.09932	glutathionylspermidine synthase family protein [Acinetobacter baumannii].
LH92_RS16360	WP_000792712.1	-2.8623	-7.27173	TetR/AcrR family transcriptional regulator [Acinetobacter baumannii].
LH92_RS05260	WP_002048006.1	-2.92511	-7.59531	hypothetical protein [Acinetobacter calcoaceticus/baumannii complex].
LH92_RS13065	WP_001011052.1	-2.9539	-7.74841	CysB family HTH-type transcriptional regulator [Acinetobacter].
LH92_RS06730	WP_000482230.1	-2.96092	-7.78619	RDD family protein [Acinetobacter baumannii].
LH92_RS05125	WP_000084042.1	-3.055	-8.31086	DNA polymerase III subunit epsilon [Acinetobacter calcoaceticus/baumannii complex].
LH92_RS05280	WP_000416091.1	-3.13754	-8.80025	hypothetical protein [Acinetobacter].
LH92_RS10440	WP_047481099.1	-3.14169	-8.8256	hypothetical protein [Acinetobacter baumannii].
LH92_RS00705	WP_001091033.1	-3.14447	-8.84259	enoyl-CoA hydratase/isomerase family protein [Acinetobacter baumannii].
LH92_RS11910	WP_047481338.1	-3.17591	-9.03744	GHKL domain-containing protein [Acinetobacter baumannii].
LH92_RS13270	WP_000049406.1	-3.19438	-9.15388	lipoprotein-releasing ABC transporter ATP-binding protein LolD [Acinetobacter].
LH92_RS13060	WP_000027499.1	-3.20989	-9.2528	sulfate ABC transporter ATP-binding protein [Acinetobacter calcoaceticus/baumannii complex].
LH92_RS12950	WP_045902320.1	-3.21065	-9.25765	SDR family NAD(P)-dependent oxidoreductase [Acinetobacter baumannii].
LH92_RS04760	WP_000102721.1	-3.21138	-9.26239	Fe-S biogenesis protein NfuA [Acinetobacter].
LH92_RS15635	WP_047481959.1	-3.24422	-9.47564	DUF1311 domain-containing protein [Acinetobacter baumannii].
LH92_RS11005	WP_000009660.1	-3.25012	-9.51444	peptidyl-prolyl cis-trans isomerase [Acinetobacter calcoaceticus/baumannii complex].
LH92_RS10740	WP_000132115.1	-3.27204	-9.66011	3-oxoacyl-ACP reductase [Acinetobacter].
LH92_RS08860	WP_047480798.1	-3.28433	-9.74273	transporter [Acinetobacter baumannii].
LH92_RS05525	WP_032025781.1	-3.28803	-9.76775	KR domain-containing protein [Acinetobacter baumannii].
LH92_RS13430	WP_047481568.1	-3.32235	-10.003	SDR family NAD(P)-dependent oxidoreductase [Acinetobacter baumannii].
LH92_RS01785	WP_000154076.1	-3.33007	-10.0566	pesticidal protein Cry5Aa [Acinetobacter].
LH92_RS04380	WP_047480026.1	-3.3585	-10.2567	DUF4357 domain-containing protein [Acinetobacter baumannii].
LH92_RS15950	WP_000258957.1	-3.3595	-10.2638	hypothetical protein [Acinetobacter baumannii].
LH92_RS03375	WP_045900414.1	-3.57212	-11.8936	adenosine deaminase [Acinetobacter baumannii].
LH92_RS17000	WP_001007829.1	-3.59352	-12.0714	6,7-dimethyl-8-ribityllumazine synthase [Acinetobacter].
LH92_RS15695	WP_001150821.1	-3.60488	-12.1668	succinylglutamate desuccinylase [Acinetobacter baumannii].
LH92_RS17395	WP_050598659.1	-3.63861	-12.4546	hypothetical protein [Acinetobacter baumannii].
LH92_RS12165	WP_000167014.1	-3.64574	-12.5163	methylenetetrahydrofolate reductase [NAD(P)H] [Acinetobacter calcoaceticus/baumannii complex].
LH92_RS17715	WP_002019686.1	-3.65188	-12.5698	hypothetical protein [Acinetobacter].
LH92_RS02800	WP_001165443.1	-3.67901	-12.8083	ketol-acid reductoisomerase [Acinetobacter].
LH92_RS07535	WP_000738477.1	-3.70361	-13.0286	fimbrial protein [Acinetobacter baumannii].
LH92_RS04865	WP_031962912.1	-3.73469	-13.3123	sulfate adenylyltransferase subunit CysN [Acinetobacter baumannii].
LH92_RS06930	WP_032003533.1	-3.73563	-13.321	stress-induced protein [Acinetobacter baumannii].
LH92_RS09375	WP_001060808.1	-3.80263	-13.9542	dihydroxy-acid dehydratase [Acinetobacter baumannii].
LH92_RS08005	WP_001162376.1	-3.99109	-15.9015	phosphoglycerate mutase family protein [Acinetobacter].
LH92_RS00015	WP_001274576.1	-4.02425	-16.2712	anhydro-N-acetylmuramic acid kinase [Acinetobacter baumannii].
LH92_RS15625	WP_005109374.1	-4.3532	-20.4383	DNA metabolism protein [Acinetobacter baumannii].
LH92_RS04860	WP_000140408.1	-4.35798	-20.506	sulfate adenylyltransferase subunit CysD [Acinetobacter].
LH92_RS13490	WP_001110719.1	-5.22541	-37.4114	hypothetical protein [Acinetobacter].
LH92_RS15175	WP_047481909.1	-5.23622	-37.693	energy transducer TonB [Acinetobacter baumannii].

## Sheet: T-S+ vs. WT (2> <-2)
Locus_tag	GenBank	log2FC	Fold Change	Product of genes differentially expressed in the T−S+ strain
LH92_RS11545	WP_000590088.1	6.27447	77.411	TetR/AcrR family transcriptional regulator [Acinetobacter].
LH92_RS16085	0	6.0474	66.1379	tRNA-Glu
LH92_RS16400	0	5.88871	59.2485	tRNA-Thr
LH92_RS09900	WP_000949688.1	4.6295	24.7524	hypothetical protein [Pseudomonadales].
LH92_RS06390	WP_000720063.1	4.5264	23.0454	DUF333 domain-containing protein [Acinetobacter].
LH92_RS06410	WP_000174668.1	4.48255	22.3554	GntR family transcriptional regulator [Acinetobacter].
LH92_RS07720	WP_000037059.1	4.35106	20.4079	TetR/AcrR family transcriptional regulator [Acinetobacter calcoaceticus/baumannii complex].
LH92_RS09875	WP_005131537.1	4.31204	19.8634	hypothetical protein [Acinetobacter].
LH92_RS09750	WP_000952789.1	4.19639	18.3332	threonine ammonia-lyase, biosynthetic [Acinetobacter].
LH92_RS14420	WP_001280163.1	4.14322	17.6699	DNA-3-methyladenine glycosylase [Acinetobacter].
LH92_RS14650	WP_000509981.1	4.0429	16.4829	cob(I)yrinic acid a,c-diamide adenosyltransferase [Acinetobacter calcoaceticus/baumannii complex].
LH92_RS09850	WP_000616034.1	3.98696	15.8561	hypothetical protein [Acinetobacter].
LH92_RS08765	WP_047480779.1	3.88745	14.7992	pyrroloquinoline quinone biosynthesis protein C [Acinetobacter baumannii].
LH92_RS11615	WP_001094391.1	3.81068	14.0323	DUF2171 domain-containing protein [Acinetobacter].
LH92_RS09405	WP_001081618.1	3.70426	13.0345	catechol 1,2-dioxygenase [Acinetobacter].
LH92_RS09840	WP_000955082.1	3.67797	12.7991	hypothetical protein [Acinetobacter baumannii].
LH92_RS01570	WP_045901159.1	3.63421	12.4167	hypothetical protein [Acinetobacter baumannii].
LH92_RS03235	WP_000781584.1	3.6276	12.3599	hypothetical protein [Acinetobacter baumannii].
LH92_RS01090	WP_000216805.1	3.62048	12.2991	RidA family protein [Acinetobacter calcoaceticus/baumannii complex].
LH92_RS08495	WP_047480738.1	3.56551	11.8393	MBL fold metallo-hydrolase [Acinetobacter baumannii].
LH92_RS05880	WP_001127325.1	3.56166	11.8077	hypothetical protein [Acinetobacter].
LH92_RS04095	WP_000139297.1	3.53152	11.5636	hypothetical protein [Acinetobacter].
LH92_RS04880	WP_000956799.1	3.5101	11.3932	citrate transporter [Acinetobacter].
LH92_RS05335	WP_005111667.1	3.48595	11.204	amino acid permease [Acinetobacter baumannii].
LH92_RS05640	WP_000941316.1	3.43017	10.7791	CinA family protein [Acinetobacter].
LH92_RS05900	WP_031977188.1	3.37609	10.3826	transcriptional regulator [Acinetobacter baumannii].
LH92_RS00765	WP_045899980.1	3.34384	10.1531	phosphopantetheine-protein transferase [Acinetobacter baumannii].
LH92_RS03335	WP_000312237.1	3.34021	10.1275	QacE family quaternary ammonium compound efflux SMR transporter [Gammaproteobacteria].
LH92_RS15780	WP_002062203.1	3.32487	10.0204	hypothetical protein [Acinetobacter baumannii].
LH92_RS12765	WP_025468088.1	3.25209	9.52745	hypothetical protein [Acinetobacter baumannii].
LH92_RS16190	WP_000059344.1	3.25207	9.52731	acetyl-CoA hydrolase/transferase family protein [Acinetobacter].
LH92_RS06280	WP_032039541.1	3.22027	9.31963	type VI secretion system baseplate subunit TssF [Acinetobacter baumannii].
LH92_RS07915	WP_002068373.1	3.20937	9.24949	AraC family transcriptional regulator [Acinetobacter baumannii].
LH92_RS08335	WP_000564581.1	3.18902	9.11994	hypothetical protein [Acinetobacter].
LH92_RS08315	WP_000734913.1	3.18508	9.09505	porin [Acinetobacter baumannii].
LH92_RS05820	WP_000998196.1	3.18328	9.08371	exodeoxyribonuclease VII [Acinetobacter].
LH92_RS11510	WP_000437833.1	3.15585	8.91263	hypothetical protein [Acinetobacter calcoaceticus/baumannii complex].
LH92_RS07935	WP_039251386.1	3.15371	8.89939	biopolymer transporter ExbD [Acinetobacter].
LH92_RS16625	WP_000731728.1	3.10137	8.58234	putative porin [Acinetobacter].
LH92_RS08660	WP_001987950.1	3.09239	8.52911	AraC family transcriptional regulator [Acinetobacter calcoaceticus/baumannii complex].
LH92_RS04550	WP_000632825.1	3.06965	8.39567	poly-beta-1,6-N-acetyl-D-glucosamine N-deacetylase PgaB [Acinetobacter].
LH92_RS11550	WP_000572517.1	3.06741	8.38267	FadR family transcriptional regulator [Acinetobacter].
LH92_RS09310	WP_047480943.1	3.04794	8.27029	MBL fold metallo-hydrolase [Acinetobacter baumannii].
LH92_RS02065	WP_047479680.1	3.02289	8.12795	LysR family transcriptional regulator [Acinetobacter baumannii].
LH92_RS07375	WP_000736701.1	2.94296	7.68988	hypothetical protein [Acinetobacter baumannii].
LH92_RS08435	WP_000775755.1	2.92391	7.58901	GGDEF domain-containing protein [Acinetobacter].
LH92_RS12845	WP_000885360.1	2.91861	7.56116	VIT family protein [Acinetobacter calcoaceticus/baumannii complex].
LH92_RS10275	WP_000099412.1	2.88722	7.39843	3-dehydroquinate dehydratase [Acinetobacter].
LH92_RS09435	WP_031380426.1	2.87687	7.34555	NAD-dependent phenylacetaldehyde dehydrogenase [Acinetobacter baumannii].
LH92_RS10030	WP_000476756.1	2.85753	7.24773	regulatory protein RecX [Acinetobacter].
LH92_RS08120	WP_001053241.1	2.79427	6.93677	acyl-CoA dehydrogenase [Acinetobacter baumannii].
LH92_RS16395	WP_047482064.1	2.77371	6.83862	MFS transporter [Acinetobacter baumannii].
LH92_RS06370	WP_032044446.1	2.76844	6.81369	GNAT family N-acetyltransferase [Acinetobacter baumannii].
LH92_RS02320	WP_001119808.1	2.76708	6.80727	sodium:proton antiporter [Acinetobacter calcoaceticus/baumannii complex].
LH92_RS07465	WP_000907230.1	2.76295	6.78781	YebC/PmpR family DNA-binding transcriptional regulator [Acinetobacter].
LH92_RS14540	WP_001280983.1	2.7541	6.74634	hypothetical protein [Acinetobacter baumannii].
LH92_RS09940	WP_001129188.1	2.73266	6.64679	hypothetical protein [Acinetobacter].
LH92_RS05875	WP_000932369.1	2.70816	6.53485	pyrroline-5-carboxylate reductase [Acinetobacter calcoaceticus/baumannii complex].
LH92_RS15790	WP_000955560.1	2.69249	6.4643	antibiotic biosynthesis monooxygenase [Acinetobacter].
LH92_RS16195	WP_000469967.1	2.6903	6.45447	GNAT family acetyltransferase [Acinetobacter calcoaceticus/baumannii complex].
LH92_RS17340	WP_000698062.1	2.68564	6.43366	TIGR04219 family outer membrane beta-barrel protein [Acinetobacter calcoaceticus/baumannii complex].
LH92_RS13320	WP_045902291.1	2.68459	6.42896	ChbG/HpnK family deacetylase [Acinetobacter baumannii].
LH92_RS01175	WP_000845026.1	2.68447	6.42846	aldolase [Acinetobacter calcoaceticus/baumannii complex].
LH92_RS13530	WP_000379020.1	2.67146	6.37076	diacylglycerol kinase [Acinetobacter baumannii].
LH92_RS15775	WP_000790118.1	2.67039	6.36603	multidrug transporter MdfA [Acinetobacter calcoaceticus/baumannii complex].
LH92_RS17615	WP_079378446.1	2.61114	6.10988	hypothetical protein [Acinetobacter baumannii].
LH92_RS07645	WP_000011679.1	2.59877	6.05769	hypothetical protein [Acinetobacter].
LH92_RS13335	WP_045902290.1	2.56199	5.9052	glycosyltransferase family 39 protein [Acinetobacter baumannii].
LH92_RS12220	WP_000464149.1	2.55895	5.8928	DUF2726 domain-containing protein [Acinetobacter].
LH92_RS02740	WP_000099436.1	2.54204	5.82414	oligoribonuclease [Acinetobacter].
LH92_RS08320	WP_000312749.1	2.52998	5.77565	HIT family protein [Acinetobacter].
LH92_RS00895	WP_000490212.1	2.51067	5.69883	zinc ABC transporter substrate-binding protein [Acinetobacter baumannii].
LH92_RS04900	WP_047480139.1	2.5098	5.69541	copper resistance protein NlpE [Acinetobacter baumannii].
LH92_RS10015	WP_002037182.1	2.50772	5.68722	haloacid dehalogenase [Acinetobacter baumannii].
LH92_RS13920	WP_002004370.1	2.50754	5.6865	PAP2 family protein [Acinetobacter baumannii].
LH92_RS15655	WP_031997147.1	2.48378	5.59362	GTP cyclohydrolase [Acinetobacter baumannii].
LH92_RS13605	WP_001043188.1	2.47135	5.54563	hypothetical protein [Acinetobacter].
LH92_RS05505	WP_000626177.1	2.45701	5.49076	metal-dependent hydrolase [Acinetobacter].
LH92_RS00835	WP_000809284.1	2.45205	5.47194	DUF3861 domain-containing protein [Acinetobacter].
LH92_RS04055	WP_002067776.1	2.4465	5.45094	transcriptional regulator [Acinetobacter calcoaceticus/baumannii complex].
LH92_RS04895	WP_000214787.1	2.43755	5.41721	isocitrate lyase [Acinetobacter].
LH92_RS16755	WP_000913165.1	2.42703	5.37785	arsenate reductase [Acinetobacter].
LH92_RS09540	WP_045899736.1	2.42009	5.35206	LysR family transcriptional regulator [Acinetobacter baumannii].
LH92_RS09845	WP_000185571.1	2.40467	5.29514	hypothetical protein [Acinetobacter].
LH92_RS11300	WP_001167811.1	2.39923	5.27521	RDD family protein [Acinetobacter].
LH92_RS06405	WP_000106979.1	2.39622	5.26423	EamA family transporter [Acinetobacter calcoaceticus/baumannii complex].
LH92_RS01145	WP_001187001.1	2.38835	5.23557	hypothetical protein [Acinetobacter].
LH92_RS02025	WP_001224256.1	2.38659	5.22919	50S ribosomal protein L31 type B [Acinetobacter].
LH92_RS11755	WP_000783000.1	2.37452	5.18565	hypothetical protein [Acinetobacter calcoaceticus/baumannii complex].
LH92_RS05090	WP_000140376.1	2.36672	5.15768	hypothetical protein [Acinetobacter baumannii].
LH92_RS11905	WP_000993415.1	2.3666	5.15726	hemin uptake protein HemP [Acinetobacter].
LH92_RS06450	WP_047480374.1	2.36457	5.14999	APC family permease [Acinetobacter baumannii].
LH92_RS15165	WP_000122983.1	2.36274	5.14348	PhoH family protein [Acinetobacter calcoaceticus/baumannii complex].
LH92_RS05025	WP_000768346.1	2.35809	5.12691	hypothetical protein [Acinetobacter baumannii].
LH92_RS06095	WP_045902052.1	2.35433	5.11357	serine hydrolase [Acinetobacter baumannii].
LH92_RS02825	WP_000008539.1	2.34349	5.07529	peptide chain release factor 3 [Acinetobacter baumannii].
LH92_RS12730	WP_047481484.1	2.33577	5.04821	DUF3144 domain-containing protein [Acinetobacter baumannii].
LH92_RS00200	WP_000122920.1	2.33198	5.03494	hypothetical protein [Acinetobacter calcoaceticus/baumannii complex].
LH92_RS06900	WP_000108365.1	2.32597	5.01402	hypothetical protein [Acinetobacter].
LH92_RS04090	0	2.32544	5.01217	tRNA-Met
LH92_RS12945	0	2.31555	4.97796	tRNA-Asn
LH92_RS11820	WP_045900481.1	2.30745	4.95006	metal-dependent hydrolase [Acinetobacter baumannii].
LH92_RS10040	WP_001178068.1	2.30386	4.93778	hypothetical protein [Acinetobacter calcoaceticus/baumannii complex].
LH92_RS13460	WP_001027817.1	2.30102	4.92806	N-acetyltransferase [Acinetobacter baumannii].
LH92_RS15025	WP_000110148.1	2.2934	4.90209	starvation protein A [Acinetobacter].
LH92_RS16220	WP_000196730.1	2.27584	4.8428	imidazole glycerol phosphate synthase subunit HisH [Acinetobacter baumannii].
LH92_RS17345	WP_000587889.1	2.27249	4.83155	glutathione S-transferase family protein [Acinetobacter].
LH92_RS03140	WP_000371731.1	2.25711	4.78034	MarR family transcriptional regulator [Acinetobacter].
LH92_RS04780	WP_001141695.1	2.25699	4.77994	carbonic anhydrase [Acinetobacter].
LH92_RS01005	WP_000182542.1	2.25552	4.77507	hypothetical protein [Acinetobacter calcoaceticus/baumannii complex].
LH92_RS12075	WP_000835608.1	2.23095	4.69443	DUF962 domain-containing protein [Acinetobacter].
LH92_RS00975	WP_000633612.1	2.22385	4.67137	threonylcarbamoyl-AMP synthase [Acinetobacter].
LH92_RS00945	WP_000757144.1	2.20449	4.60911	hypothetical protein [Acinetobacter].
LH92_RS00050	WP_001009198.1	2.1858	4.5498	membrane protein [Acinetobacter].
LH92_RS13360	WP_000207640.1	2.18259	4.53968	LysE family translocator [Acinetobacter baumannii].
LH92_RS04100	WP_000834616.1	2.16878	4.49644	NAD+ synthase [Acinetobacter].
LH92_RS13820	WP_001274941.1	2.16254	4.47704	YecA family protein [Acinetobacter].
LH92_RS08000	WP_000471059.1	2.15937	4.46721	3'(2'),5'-bisphosphate nucleotidase CysQ [Acinetobacter].
LH92_RS09830	WP_000102943.1	2.15282	4.44695	oxidoreductase [Acinetobacter].
LH92_RS01225	WP_000354154.1	2.15026	4.43908	hypothetical protein [Acinetobacter].
LH92_RS11385	WP_000859008.1	2.12544	4.36336	hypothetical protein [Acinetobacter].
LH92_RS17305	WP_000143318.1	2.1123	4.32379	sulfite exporter TauE/SafE family protein [Acinetobacter baumannii].
LH92_RS09670	WP_000844947.1	2.08597	4.24561	metal-dependent hydrolase [Acinetobacter baumannii].
LH92_RS15180	WP_047481912.1	2.0858	4.24511	hypothetical protein [Acinetobacter baumannii].
LH92_RS07790	WP_000264037.1	2.078	4.22222	MotA/TolQ/ExbB proton channel family protein [Acinetobacter calcoaceticus/baumannii complex].
LH92_RS16185	WP_000051217.1	2.05654	4.15987	HAMP domain-containing protein [Acinetobacter].
LH92_RS12885	WP_001183836.1	2.05263	4.14861	hypothetical protein [Acinetobacter calcoaceticus/baumannii complex].
LH92_RS15135	WP_000021434.1	2.05222	4.14743	hypothetical protein [Acinetobacter].
LH92_RS07655	WP_047480639.1	2.04328	4.12181	hypothetical protein [Acinetobacter baumannii].
LH92_RS11780	WP_000720482.1	2.03259	4.09138	hypothetical protein [Acinetobacter calcoaceticus/baumannii complex].
LH92_RS05095	WP_001275994.1	2.02494	4.06974	16S rRNA (cytidine(1402)-2'-O)-methyltransferase [Acinetobacter baumannii].
LH92_RS11085	WP_045902103.1	2.02252	4.06292	DUF4198 domain-containing protein [Acinetobacter baumannii].
LH92_RS12725	WP_001149998.1	2.01569	4.04374	hypothetical protein [Acinetobacter calcoaceticus/baumannii complex].
LH92_RS07460	WP_000418050.1	2.01121	4.0312	Lrp/AsnC family transcriptional regulator [Acinetobacter].
LH92_RS07945	WP_000749966.1	2.00954	4.02654	MotA/TolQ/ExbB proton channel family protein [Acinetobacter calcoaceticus/baumannii complex].
LH92_RS10125	WP_000209127.1	2.00875	4.02434	hypothetical protein [Acinetobacter calcoaceticus/baumannii complex].
LH92_RS14755	WP_047481860.1	2.00759	4.02109	hypothetical protein [Acinetobacter baumannii].
LH92_RS07225	WP_000375416.1	1.99808	3.99469	LysR family transcriptional regulator [Acinetobacter].
LH92_RS02010	WP_047479672.1	1.97989	3.94463	GFA family protein [Acinetobacter baumannii].
LH92_RS02715	WP_047479774.1	1.97848	3.94077	ACP synthase [Acinetobacter baumannii].
LH92_RS17390	0	1.94605	3.85319	RNase P RNA component class A
LH92_RS06565	WP_047481645.1	1.92718	3.80312	hypothetical protein [Acinetobacter baumannii].
LH92_RS00725	WP_000446790.1	1.9249	3.79711	LuxR family transcriptional regulator [Acinetobacter calcoaceticus/baumannii complex].
LH92_RS12340	WP_047481405.1	1.9223	3.79026	acinetobactin biosynthesis isochorismate synthase BasJ [Acinetobacter calcoaceticus/baumannii complex].
LH92_RS09935	WP_000163427.1	1.91248	3.76455	MarR family transcriptional regulator [Acinetobacter].
LH92_RS14810	WP_047481872.1	1.90033	3.73298	hypothetical protein [Acinetobacter baumannii].
LH92_RS15550	WP_000842362.1	1.89767	3.72611	outer membrane lipid asymmetry maintenance protein MlaD [Acinetobacter].
LH92_RS07635	WP_001187976.1	1.8963	3.72256	hypothetical protein [Acinetobacter].
LH92_RS01170	WP_045900579.1	1.88827	3.70192	dihydrodipicolinate synthase family protein [Acinetobacter baumannii].
LH92_RS05030	WP_000669361.1	1.88176	3.68525	hypothetical protein [Acinetobacter calcoaceticus/baumannii complex].
LH92_RS04820	WP_000729506.1	1.88144	3.68443	hydrogen peroxide-inducible genes activator [Acinetobacter].
LH92_RS07925	WP_000126961.1	1.87807	3.67584	malate synthase G [Acinetobacter].
LH92_RS12380	WP_047481415.1	1.87649	3.67182	(2,3-dihydroxybenzoyl)adenylate synthase [Acinetobacter baumannii].
LH92_RS14235	WP_001005337.1	1.86645	3.64633	alanine:cation symporter family protein [Acinetobacter].
LH92_RS15760	WP_000553809.1	1.86241	3.63615	AI-2E family transporter [Acinetobacter].
LH92_RS00285	WP_000353867.1	1.86185	3.63473	ankyrin repeat domain-containing protein [Acinetobacter baumannii].
LH92_RS13675	WP_047481602.1	1.86152	3.63389	hypothetical protein [Acinetobacter baumannii].
LH92_RS14995	WP_000514366.1	1.86018	3.63054	DUF2147 domain-containing protein [Acinetobacter calcoaceticus/baumannii complex].
LH92_RS11640	WP_079378452.1	1.85859	3.62652	TetR/AcrR family transcriptional regulator [Acinetobacter baumannii].
LH92_RS07875	WP_001246675.1	1.85637	3.62097	SRPBCC family protein [Acinetobacter calcoaceticus/baumannii complex].
LH92_RS15190	WP_000543071.1	1.85371	3.61429	xanthine phosphoribosyltransferase [Acinetobacter].
LH92_RS00235	WP_030424427.1	1.84364	3.58916	hypothetical protein [Acinetobacter baumannii].
LH92_RS02950	WP_045901326.1	1.83038	3.55632	short-chain dehydrogenase [Acinetobacter baumannii].
LH92_RS00955	WP_000786954.1	1.82442	3.54165	AraC family transcriptional regulator [Acinetobacter].
LH92_RS04765	WP_047480105.1	1.82083	3.53283	TonB-dependent siderophore receptor [Acinetobacter baumannii].
LH92_RS15200	WP_000893466.1	1.81863	3.52747	YihY family inner membrane protein [Acinetobacter].
LH92_RS08635	WP_000172956.1	1.81839	3.52689	LysR family transcriptional regulator [Acinetobacter].
LH92_RS10860	WP_000345328.1	1.81555	3.51993	mechanosensitive ion channel protein MscS [Acinetobacter].
LH92_RS08065	WP_001015254.1	1.81516	3.519	co-chaperone protein HscB [Acinetobacter calcoaceticus/baumannii complex].
LH92_RS08585	WP_045901645.1	1.8139	3.51593	TonB-dependent siderophore receptor [Acinetobacter baumannii].
LH92_RS09895	WP_000838063.1	1.81301	3.51374	hypothetical protein [Acinetobacter].
LH92_RS13890	WP_001056757.1	1.80656	3.49808	outer membrane lipoprotein carrier protein LolA [Acinetobacter].
LH92_RS17470	WP_079378432.1	1.80565	3.49586	hypothetical protein [Acinetobacter baumannii].
LH92_RS16955	WP_000074557.1	1.80413	3.49219	nicotinate phosphoribosyltransferase [Acinetobacter].
LH92_RS02190	WP_000724606.1	1.80354	3.49075	DUF1311 domain-containing protein [Acinetobacter baumannii].
LH92_RS15710	WP_000973732.1	1.80281	3.48898	arginine N-succinyltransferase [Acinetobacter].
LH92_RS07825	WP_000497298.1	1.80236	3.48789	YchF/TatD family DNA exonuclease [Acinetobacter calcoaceticus/baumannii complex].
LH92_RS15210	WP_000747858.1	1.80202	3.48708	AraC family transcriptional regulator [Acinetobacter].
LH92_RS14565	WP_000446411.1	1.80003	3.48227	MFS transporter [Acinetobacter baumannii].
LH92_RS11040	WP_047481244.1	1.79147	3.46167	DNA mismatch repair endonuclease MutL [Acinetobacter baumannii].
LH92_RS14320	WP_047481780.1	1.791	3.46055	hypothetical protein [Acinetobacter baumannii].
LH92_RS00965	WP_047479552.1	1.78834	3.45417	TetR/AcrR family transcriptional regulator [Acinetobacter baumannii].
LH92_RS16430	WP_000912182.1	1.78783	3.45294	LysR family transcriptional regulator [Acinetobacter baumannii].
LH92_RS15545	WP_001093907.1	1.78644	3.44963	ABC transporter substrate-binding protein [Acinetobacter calcoaceticus/baumannii complex].
LH92_RS00150	WP_001256727.1	1.78423	3.44434	hypothetical protein [Acinetobacter].
LH92_RS04905	WP_000688341.1	1.78096	3.43656	hypothetical protein [Acinetobacter calcoaceticus/baumannii complex].
LH92_RS07715	WP_000651464.1	1.78028	3.43493	transcriptional regulator [Acinetobacter].
LH92_RS14400	WP_000734697.1	1.78004	3.43437	sel1 repeat family protein [Acinetobacter].
LH92_RS02420	WP_004748352.1	1.77319	3.4181	twin-arginine translocase subunit TatB [Acinetobacter baumannii].
LH92_RS04315	WP_000164152.1	1.76903	3.40825	hypothetical protein [Acinetobacter].
LH92_RS11355	WP_000220477.1	1.76627	3.40172	peptidase [Acinetobacter].
LH92_RS01765	WP_045901183.1	1.76282	3.39361	transcription termination/antitermination protein NusA [Acinetobacter baumannii].
LH92_RS12940	WP_000855167.1	1.76048	3.38811	hypothetical protein [Acinetobacter baumannii].
LH92_RS13470	WP_047481582.1	1.75641	3.37856	SgcJ/EcaC family oxidoreductase [Acinetobacter baumannii].
LH92_RS07765	WP_001096100.1	1.75481	3.37481	phosphotransferase [Acinetobacter calcoaceticus/baumannii complex].
LH92_RS12760	WP_000069677.1	1.75004	3.36369	hypothetical protein [Acinetobacter baumannii].
LH92_RS06015	WP_000144889.1	1.7483	3.35964	ferredoxin family protein [Acinetobacter].
LH92_RS11275	WP_000866237.1	1.74406	3.34978	poly-beta-1,6 N-acetyl-D-glucosamine synthase [Acinetobacter calcoaceticus/baumannii complex].
LH92_RS09565	WP_001211835.1	1.74036	3.34118	hypothetical protein [Acinetobacter].
LH92_RS11395	WP_001003277.1	1.73682	3.33301	DUF3426 domain-containing protein [Acinetobacter].
LH92_RS09095	WP_032059476.1	1.72252	3.30013	AraC family transcriptional regulator [Acinetobacter baumannii].
LH92_RS02035	WP_045901220.1	1.71935	3.29288	SfnB family sulfur acquisition oxidoreductase [Acinetobacter baumannii].
LH92_RS01595	WP_079378426.1	1.71428	3.28134	serine hydrolase family protein [Acinetobacter baumannii].
LH92_RS09855	WP_000264360.1	1.70817	3.26747	DUF2750 domain-containing protein [Acinetobacter].
LH92_RS10915	WP_000739317.1	1.70517	3.26068	molecular chaperone [Acinetobacter baumannii].
LH92_RS17610	0	1.70513	3.26059	signal recognition particle sRNA small type
LH92_RS08305	WP_000840537.1	1.70452	3.25921	hypothetical protein [Acinetobacter].
LH92_RS03940	WP_000716106.1	1.70451	3.25917	hypothetical protein [Acinetobacter baumannii].
LH92_RS01150	WP_000546046.1	1.70037	3.24984	membrane protein [Acinetobacter baumannii].
LH92_RS04170	WP_033852129.1	1.69909	3.24696	leucyl/phenylalanyl-tRNA--protein transferase [Acinetobacter baumannii].
LH92_RS11350	WP_047481276.1	1.69662	3.24141	alanine racemase [Acinetobacter baumannii].
LH92_RS09700	WP_045900975.1	1.69308	3.23347	alpha/beta hydrolase [Acinetobacter baumannii].
LH92_RS10050	WP_000140523.1	1.69047	3.22763	3-hydroxyacyl-[acyl-carrier-protein] dehydratase FabZ [Acinetobacter].
LH92_RS14350	WP_002027721.1	1.68902	3.22437	hypothetical protein [Acinetobacter calcoaceticus/baumannii complex].
LH92_RS02935	WP_001212165.1	1.68274	3.21037	3'-5' exonuclease [Acinetobacter calcoaceticus/baumannii complex].
LH92_RS04815	WP_001150736.1	1.68267	3.21022	cell division protein [Acinetobacter baumannii].
LH92_RS16550	WP_001026735.1	1.67638	3.19625	hypothetical protein [Acinetobacter calcoaceticus/baumannii complex].
LH92_RS07380	WP_032058456.1	1.67455	3.1922	Crp/Fnr family transcriptional regulator [Acinetobacter baumannii].
LH92_RS12255	WP_047481378.1	1.66987	3.18186	aminopeptidase P family protein [Acinetobacter baumannii].
LH92_RS05070	WP_000058927.1	1.66255	3.16576	MerR family DNA-binding transcriptional regulator [Acinetobacter baumannii].
LH92_RS03920	WP_001247940.1	1.6596	3.15929	hydroxymethylpyrimidine/phosphomethylpyrimidine kinase [Acinetobacter].
LH92_RS08210	WP_045901571.1	1.65737	3.15441	2'-5' RNA ligase [Acinetobacter baumannii].
LH92_RS11320	WP_000094534.1	1.65395	3.14695	cytochrome o ubiquinol oxidase subunit IV [Acinetobacter].
LH92_RS16080	0	1.64946	3.13717	tRNA-Ala
LH92_RS08820	WP_000632256.1	1.64626	3.1302	hypothetical protein [Acinetobacter calcoaceticus/baumannii complex].
LH92_RS03375	WP_045900414.1	1.64104	3.1189	adenosine deaminase [Acinetobacter baumannii].
LH92_RS06040	WP_002005375.1	1.63646	3.10902	EAL domain-containing protein [Acinetobacter baumannii].
LH92_RS16760	WP_000717015.1	1.62994	3.095	DUF2147 domain-containing protein [Acinetobacter].
LH92_RS08695	WP_001070631.1	1.62874	3.09242	AraC family transcriptional regulator [Acinetobacter calcoaceticus/baumannii complex].
LH92_RS12785	WP_045902340.1	1.62761	3.09001	M61 family peptidase [Acinetobacter baumannii].
LH92_RS01935	WP_000643176.1	1.6265	3.08763	hypothetical protein [Acinetobacter calcoaceticus/baumannii complex].
LH92_RS14485	WP_000129968.1	1.62221	3.07846	acetyl-CoA C-acyltransferase [Acinetobacter calcoaceticus/baumannii complex].
LH92_RS00710	WP_001193289.1	1.6218	3.0776	MFS transporter [Acinetobacter].
LH92_RS11145	WP_045902108.1	1.61742	3.06825	glutamine synthetase [Acinetobacter baumannii].
LH92_RS17195	WP_000130110.1	1.61656	3.06644	HIT family protein [Acinetobacter].
LH92_RS09960	WP_000332546.1	1.60248	3.03666	DUF159 family protein [Acinetobacter baumannii].
LH92_RS10685	WP_001166918.1	1.60247	3.03664	UDP-N-acetylmuramate dehydrogenase [Acinetobacter calcoaceticus/baumannii complex].
LH92_RS11060	WP_000637089.1	1.60085	3.03322	GNAT family N-acetyltransferase [Acinetobacter calcoaceticus/baumannii complex].
LH92_RS09680	WP_045900980.1	1.58697	3.00418	SGNH/GDSL hydrolase family protein [Acinetobacter baumannii].
LH92_RS06085	WP_001127331.1	1.58445	2.99894	hypothetical protein [Acinetobacter].
LH92_RS10060	WP_001037943.1	1.58323	2.9964	OmpH family outer membrane protein [Acinetobacter].
LH92_RS11505	WP_001260521.1	1.57592	2.98126	proline/glycine betaine transporter ProP [Acinetobacter].
LH92_RS04770	WP_047480108.1	1.56594	2.9607	hypothetical protein [Acinetobacter baumannii].
LH92_RS07700	WP_016685879.1	1.55543	2.93921	DUF2058 domain-containing protein [Acinetobacter baumannii].
LH92_RS12070	WP_001177236.1	1.55517	2.93868	septal ring lytic transglycosylase RlpA family protein [Acinetobacter].
LH92_RS11635	WP_000802863.1	1.554	2.9363	LysR family transcriptional regulator [Acinetobacter calcoaceticus/baumannii complex].
LH92_RS02775	WP_000549819.1	1.55016	2.9285	hypothetical protein [Acinetobacter].
LH92_RS03990	WP_000039823.1	1.53418	2.89624	outer membrane lipoprotein LolB [Acinetobacter calcoaceticus/baumannii complex].
LH92_RS10150	WP_047481021.1	1.53262	2.89311	hypothetical protein [Acinetobacter baumannii].
LH92_RS02170	WP_000649450.1	1.53242	2.89271	3-isopropylmalate dehydratase small subunit [Acinetobacter calcoaceticus/baumannii complex].
LH92_RS16735	WP_000781166.1	1.5299	2.88765	DUF1737 domain-containing protein [Acinetobacter].
LH92_RS12620	WP_001238909.1	1.52904	2.88593	phosphonate ABC transporter substrate-binding protein [Acinetobacter].
LH92_RS03655	WP_047479907.1	1.51173	2.85151	hypothetical protein [Acinetobacter baumannii].
LH92_RS09995	WP_000573232.1	1.50931	2.84674	N-acetyltransferase [Acinetobacter baumannii].
LH92_RS00125	WP_000214980.1	1.50896	2.84605	hypoxanthine phosphoribosyltransferase [Acinetobacter].
LH92_RS08290	WP_047480712.1	1.50354	2.83538	ABC transporter permease [Acinetobacter baumannii].
LH92_RS13955	WP_001086065.1	1.49781	2.82414	KR domain-containing protein [Acinetobacter baumannii].
LH92_RS10265	WP_047481040.1	1.49323	2.81518	nitrate transporter [Acinetobacter baumannii].
LH92_RS13130	WP_000836948.1	1.48666	2.8024	MFS transporter [Acinetobacter calcoaceticus/baumannii complex].
LH92_RS13340	WP_000116449.1	1.48401	2.79726	DNA gyrase subunit A [Acinetobacter calcoaceticus/baumannii complex].
LH92_RS10955	WP_045902080.1	1.48212	2.7936	helicase [Acinetobacter baumannii].
LH92_RS11885	WP_001167242.1	1.48153	2.79246	NAD(+) kinase [Acinetobacter].
LH92_RS12580	WP_000229973.1	1.47906	2.78767	lysogenization protein HflD [Acinetobacter calcoaceticus/baumannii complex].
LH92_RS03730	WP_000605098.1	1.47887	2.78731	DUF2062 domain-containing protein [Acinetobacter baumannii].
LH92_RS16695	WP_000240700.1	1.4782	2.78601	UDP-3-O-[3-hydroxymyristoyl] N-acetylglucosamine deacetylase [Acinetobacter].
LH92_RS06265	WP_001066523.1	1.47753	2.78472	type VI secretion system contractile sheath large subunit [Acinetobacter].
LH92_RS04165	WP_000844343.1	1.47548	2.78075	arginyl-tRNA-protein transferase [Acinetobacter].
LH92_RS15475	WP_001176606.1	1.47529	2.78039	Rrf2 family transcriptional regulator [Acinetobacter].
LH92_RS12185	WP_001198539.1	1.47525	2.78031	multifunctional CCA tRNA nucleotidyl transferase/2'3'-cyclic phosphodiesterase/2'nucleotidase/phosphatase [Acinetobacter].
LH92_RS08205	WP_079378444.1	1.4708	2.77176	haloacid dehalogenase [Acinetobacter baumannii].
LH92_RS14835	WP_000170142.1	1.46422	2.75914	protein translocase subunit SecF [Acinetobacter calcoaceticus/baumannii complex].
LH92_RS14140	WP_000406996.1	1.46324	2.75727	bifunctional phosphoserine phosphatase/homoserine phosphotransferase ThrH [Acinetobacter].
LH92_RS02570	WP_000524329.1	1.46066	2.75235	Fe-S assembly protein IscX [Acinetobacter].
LH92_RS05825	WP_047480266.1	1.46002	2.75112	exodeoxyribonuclease VII large subunit [Acinetobacter baumannii].
LH92_RS15035	WP_000863321.1	1.45975	2.75062	hypothetical protein [Acinetobacter baumannii].
LH92_RS07440	WP_000110649.1	1.45691	2.74519	amino acid ABC transporter permease [Acinetobacter].
LH92_RS11265	WP_000020764.1	1.45643	2.74428	hypothetical protein [Acinetobacter baumannii].
LH92_RS02720	WP_001288260.1	1.45367	2.73904	protein-export protein SecB [Acinetobacter].
LH92_RS08275	WP_045901598.1	1.44486	2.72237	DUF1956 domain-containing protein [Acinetobacter baumannii].
LH92_RS08490	WP_047480736.1	1.4427	2.7183	sigma-54-dependent Fis family transcriptional regulator [Acinetobacter baumannii].
LH92_RS07695	WP_000922240.1	1.44026	2.7137	ABC transporter ATP-binding protein [Acinetobacter].
LH92_RS13250	WP_047481542.1	1.43752	2.70855	alpha/beta hydrolase [Acinetobacter baumannii].
LH92_RS15820	WP_001019905.1	1.43713	2.70781	hemerythrin [Acinetobacter].
LH92_RS17540	WP_079378437.1	1.43293	2.69994	hypothetical protein [Acinetobacter].
LH92_RS02490	WP_000155519.1	1.42892	2.69246	DUF2059 domain-containing protein [Acinetobacter].
LH92_RS16095	WP_047482007.1	1.42818	2.69107	hypothetical protein [Acinetobacter baumannii].
LH92_RS11860	WP_047481329.1	1.42679	2.68847	alpha/beta hydrolase [Acinetobacter baumannii].
LH92_RS05565	WP_000906487.1	1.42529	2.68568	carbon storage regulator [Acinetobacter].
LH92_RS08830	WP_047480792.1	1.42525	2.6856	DUF4882 domain-containing protein [Acinetobacter baumannii].
LH92_RS07305	WP_000956445.1	1.42171	2.67902	type II asparaginase [Acinetobacter calcoaceticus/baumannii complex].
LH92_RS13495	WP_000271249.1	1.41837	2.67283	tRNA 2-thiocytidine(32) synthetase TtcA [Acinetobacter].
LH92_RS14210	WP_047481767.1	1.4178	2.67178	DUF1176 domain-containing protein [Acinetobacter baumannii].
LH92_RS09620	WP_047480993.1	1.41598	2.66841	3-oxoadipyl-CoA thiolase [Acinetobacter baumannii].
LH92_RS17110	WP_000141645.1	1.40943	2.65631	VOC family protein [Acinetobacter].
LH92_RS12755	WP_047481501.1	1.40886	2.65528	MFS transporter [Acinetobacter baumannii].
LH92_RS12550	WP_000846423.1	1.40878	2.65513	hypothetical protein [Acinetobacter calcoaceticus/baumannii complex].
LH92_RS05375	WP_000339249.1	1.40382	2.64602	5-dehydro-4-deoxyglucarate dehydratase [Acinetobacter].
LH92_RS11855	WP_000606364.1	1.40266	2.64388	prephenate dehydratase [Acinetobacter].
LH92_RS10165	WP_047481025.1	1.40105	2.64093	UDP-glucose 4-epimerase GalE [Acinetobacter baumannii].
LH92_RS15225	WP_000007411.1	1.39457	2.6291	hypothetical protein [Acinetobacter baumannii].
LH92_RS09760	WP_000053917.1	1.39357	2.62728	potassium transporter TrkH [Acinetobacter].
LH92_RS15300	WP_001288210.1	1.39195	2.62433	succinate dehydrogenase assembly factor 2 [Acinetobacter].
LH92_RS08560	WP_033852355.1	1.38796	2.61708	ABC transporter permease [Acinetobacter baumannii].
LH92_RS13485	WP_001984613.1	1.38794	2.61704	ABC transporter substrate-binding protein [Acinetobacter].
LH92_RS07400	WP_000253311.1	1.38699	2.61532	hypothetical protein [Acinetobacter baumannii].
LH92_RS09575	WP_047480989.1	1.38539	2.61243	carbohydrate porin [Acinetobacter baumannii].
LH92_RS04115	WP_000339889.1	1.3847	2.61117	protoporphyrinogen oxidase HemJ [Acinetobacter].
LH92_RS07280	WP_047480588.1	1.38455	2.6109	alpha/beta hydrolase [Acinetobacter baumannii].
LH92_RS03005	WP_045901332.1	1.38417	2.61021	threonine--tRNA ligase [Acinetobacter baumannii].
LH92_RS10140	WP_001120919.1	1.38313	2.60833	D-amino acid dehydrogenase [Acinetobacter calcoaceticus/baumannii complex].
LH92_RS11280	WP_047481271.1	1.38048	2.60355	poly-beta-1,6-N-acetyl-D-glucosamine N-deacetylase PgaB [Acinetobacter baumannii].
LH92_RS08665	WP_045544155.1	1.37527	2.59416	MFS transporter [Acinetobacter baumannii].
LH92_RS13170	WP_001007562.1	1.37501	2.5937	protein TolR [Acinetobacter].
LH92_RS13580	WP_001247651.1	1.37137	2.58715	diacylglycerol kinase [Acinetobacter].
LH92_RS15495	WP_000993136.1	1.37092	2.58635	acyl-CoA thioesterase II [Acinetobacter].
LH92_RS08015	WP_000156078.1	1.36899	2.5829	nucleoside-diphosphate sugar epimerase [Acinetobacter calcoaceticus/baumannii complex].
LH92_RS11610	WP_079378451.1	1.36839	2.58183	acyl-CoA dehydrogenase [Acinetobacter baumannii].
LH92_RS01905	WP_023897374.1	1.36679	2.57896	LysE family translocator [Acinetobacter baumannii].
LH92_RS00055	WP_000987632.1	1.36268	2.57162	cytochrome b [Acinetobacter].
LH92_RS14955	WP_002014284.1	1.35842	2.56403	GGDEF domain-containing protein [Acinetobacter calcoaceticus/baumannii complex].
LH92_RS05385	WP_000092890.1	1.35814	2.56355	FadR family transcriptional regulator [Acinetobacter].
LH92_RS05625	WP_001026241.1	1.35798	2.56327	GNAT family N-acetyltransferase [Acinetobacter baumannii].
LH92_RS11375	WP_045902136.1	1.35649	2.56061	WYL domain-containing protein [Acinetobacter baumannii].
LH92_RS07650	WP_032000172.1	1.34342	2.53753	tRNA (uridine(54)-C5)-methyltransferase TrmA [Acinetobacter baumannii].
LH92_RS00255	WP_002024898.1	1.34326	2.53723	peptidylprolyl isomerase A [Acinetobacter baumannii].
LH92_RS09785	WP_031944295.1	1.34308	2.53692	Rieske (2Fe-2S) protein [Acinetobacter calcoaceticus/baumannii complex].
LH92_RS12915	WP_005128129.1	1.34098	2.53324	GGDEF domain-containing protein [Acinetobacter baumannii].
LH92_RS14915	WP_004838175.1	1.3388	2.52941	hypothetical protein [Acinetobacter baumannii].
LH92_RS16845	WP_001021720.1	1.3363	2.52503	esterase [Acinetobacter calcoaceticus/baumannii complex].
LH92_RS11940	WP_000718711.1	1.33481	2.52242	ferredoxin--NADP reductase [Acinetobacter].
LH92_RS13705	WP_000102952.1	1.33422	2.52139	methyltransferase [Acinetobacter calcoaceticus/baumannii complex].
LH92_RS05550	WP_004841854.1	1.3307	2.51524	cytochrome b [Acinetobacter baumannii].
LH92_RS10645	WP_000037356.1	1.32996	2.51395	hypothetical protein [Acinetobacter baumannii].
LH92_RS16515	WP_000016109.1	1.32639	2.50774	GGDEF domain-containing protein [Acinetobacter calcoaceticus/baumannii complex].
LH92_RS14615	WP_047481832.1	1.32512	2.50554	AraC family transcriptional regulator [Acinetobacter baumannii].
LH92_RS08920	WP_024433859.1	1.32333	2.50244	two-component sensor histidine kinase AdeS [Acinetobacter baumannii].
LH92_RS15965	WP_001017324.1	1.31831	2.49373	metal-dependent hydrolase [Acinetobacter baumannii].
LH92_RS09965	WP_047481008.1	1.31672	2.49099	SulP family inorganic anion transporter [Acinetobacter baumannii].
LH92_RS07725	WP_000133514.1	1.31304	2.48464	cupin [Acinetobacter baumannii].
LH92_RS03890	WP_001275712.1	1.31081	2.48081	DUF177 domain-containing protein [Acinetobacter].
LH92_RS14950	WP_001985194.1	1.30301	2.46743	DUF4154 domain-containing protein [Bacteria].
LH92_RS13325	WP_001022407.1	1.29773	2.45841	glycosyltransferase [Acinetobacter calcoaceticus/baumannii complex].
LH92_RS07435	WP_000830363.1	1.29734	2.45775	amino acid ABC transporter substrate-binding protein [Acinetobacter].
LH92_RS14655	WP_001220114.1	1.29377	2.45167	glycerophosphodiester phosphodiesterase [Acinetobacter baumannii].
LH92_RS06050	WP_045900608.1	1.29329	2.45087	TetR/AcrR family transcriptional regulator [Acinetobacter baumannii].
LH92_RS10155	WP_000701849.1	1.29102	2.44702	hypothetical protein [Acinetobacter].
LH92_RS13840	WP_000050858.1	1.28833	2.44245	lipoyl(octanoyl) transferase LipB [Acinetobacter baumannii].
LH92_RS07590	WP_001109738.1	1.28543	2.43755	N-acetyltransferase [Acinetobacter baumannii].
LH92_RS09905	WP_000365974.1	1.27634	2.42224	hypothetical protein [Acinetobacter].
LH92_RS14460	WP_002133917.1	1.2666	2.40594	amino acid permease [Acinetobacter baumannii].
LH92_RS13110	WP_000117223.1	1.26623	2.40533	nicotinamide-nucleotide adenylyltransferase [Acinetobacter].
LH92_RS06335	WP_079378439.1	1.26585	2.40469	hypothetical protein [Acinetobacter baumannii].
LH92_RS15280	WP_001158905.1	1.26347	2.40073	membrane protein [Acinetobacter].
LH92_RS03430	WP_047479862.1	1.26346	2.4007	LysR family transcriptional regulator [Acinetobacter baumannii].
LH92_RS14430	WP_001192454.1	1.26345	2.40069	peptidyl-prolyl cis-trans isomerase [Acinetobacter].
LH92_RS02235	WP_000787680.1	1.2634	2.40061	glutamate/aspartate:proton symporter GltP [Acinetobacter baumannii].
LH92_RS01365	WP_047479594.1	1.26312	2.40014	EamA family transporter [Acinetobacter baumannii].
LH92_RS02250	WP_045901259.1	1.25745	2.39073	LysE family translocator [Acinetobacter baumannii].
LH92_RS01055	WP_000145303.1	1.2529	2.3832	transglycosylase [Acinetobacter calcoaceticus/baumannii complex].
LH92_RS08805	WP_001136802.1	1.25229	2.3822	hypothetical protein [Acinetobacter baumannii].
LH92_RS13445	WP_047481573.1	1.25073	2.37961	metal-dependent hydrolase [Acinetobacter baumannii].
LH92_RS15480	WP_001254456.1	1.24172	2.3648	YihA family ribosome biogenesis GTP-binding protein [Acinetobacter calcoaceticus/baumannii complex].
LH92_RS03405	WP_047479858.1	1.24058	2.36293	tricarballylate utilization 4Fe-4S protein TcuB [Acinetobacter baumannii].
LH92_RS17250	WP_001036017.1	1.23871	2.35988	hypothetical protein [Acinetobacter].
LH92_RS12030	WP_005131218.1	1.23744	2.35779	hypothetical protein [Acinetobacter baumannii].
LH92_RS12565	WP_001107199.1	1.23655	2.35635	gamma carbonic anhydrase family protein [Acinetobacter calcoaceticus/baumannii complex].
LH92_RS14185	WP_000107699.1	1.23638	2.35606	Asp-tRNA(Asn)/Glu-tRNA(Gln) amidotransferase subunit GatC [Acinetobacter].
LH92_RS10780	WP_000775746.1	1.23524	2.35421	MgtC/SapB family protein [Acinetobacter baumannii].
LH92_RS10635	WP_000910238.1	1.23346	2.35131	hypothetical protein [Acinetobacter calcoaceticus/baumannii complex].
LH92_RS06005	WP_001186837.1	1.23247	2.34968	O-methyltransferase [Acinetobacter].
LH92_RS07330	WP_047480592.1	1.23174	2.3485	AraC family transcriptional regulator [Acinetobacter baumannii].
LH92_RS13665	WP_000729551.1	1.23021	2.34602	ribosome assembly RNA-binding protein YhbY [Acinetobacter calcoaceticus/baumannii complex].
LH92_RS01490	WP_000063880.1	1.22889	2.34387	preprotein translocase subunit SecE [Acinetobacter].
LH92_RS07480	WP_001124728.1	1.22716	2.34106	hypothetical protein [Acinetobacter calcoaceticus/baumannii complex].
LH92_RS02545	WP_000191936.1	1.22716	2.34105	hypothetical protein [Acinetobacter baumannii].
LH92_RS15895	WP_001214065.1	1.22639	2.33981	prepilin-type N-terminal cleavage/methylation domain-containing protein [Acinetobacter calcoaceticus/baumannii complex].
LH92_RS08110	WP_045901542.1	1.22261	2.33369	AraC family transcriptional regulator [Acinetobacter baumannii].
LH92_RS06920	WP_000432325.1	1.21492	2.32127	NAD(P)-dependent oxidoreductase [Acinetobacter].
LH92_RS05545	WP_001077405.1	1.21438	2.32041	adenosine deaminase [Acinetobacter calcoaceticus/baumannii complex].
LH92_RS00170	WP_047479457.1	1.2095	2.31257	low temperature requirement protein A [Acinetobacter baumannii].
LH92_RS01230	WP_047479577.1	1.20927	2.31221	hypothetical protein [Acinetobacter baumannii].
LH92_RS12690	WP_002060735.1	1.20559	2.30631	RNA polymerase-associated protein RapA [Acinetobacter baumannii].
LH92_RS06290	WP_045899604.1	1.20476	2.30499	hypothetical protein [Acinetobacter baumannii].
LH92_RS13585	WP_000214355.1	1.20308	2.30231	phosphoenolpyruvate carboxykinase [Acinetobacter].
LH92_RS03400	WP_045900409.1	1.2003	2.29788	CoA transferase [Acinetobacter baumannii].
LH92_RS13575	WP_000924309.1	1.19977	2.29703	3',5'-cyclic-nucleotide phosphodiesterase [Acinetobacter calcoaceticus/baumannii complex].
LH92_RS14700	WP_001113293.1	1.19921	2.29614	hypothetical protein [Acinetobacter].
LH92_RS13385	WP_000048860.1	1.19903	2.29585	DNA repair protein RadA [Acinetobacter].
LH92_RS17230	WP_047482171.1	1.19853	2.29506	hypothetical protein [Acinetobacter baumannii].
LH92_RS12975	WP_000061702.1	1.19764	2.29364	GTPase Era [Acinetobacter calcoaceticus/baumannii complex].
LH92_RS16155	WP_000090021.1	1.19689	2.29245	energy-dependent translational throttle protein EttA [Acinetobacter].
LH92_RS16165	WP_001035486.1	1.19663	2.29204	KR domain-containing protein [Acinetobacter].
LH92_RS01190	WP_000894500.1	1.19544	2.29014	hypothetical protein [Pseudomonadales].
LH92_RS16530	WP_001256565.1	1.1937	2.28738	hypothetical protein [Acinetobacter calcoaceticus/baumannii complex].
LH92_RS05110	WP_001048902.1	1.19281	2.28597	DUF1749 domain-containing protein [Acinetobacter calcoaceticus/baumannii complex].
LH92_RS01220	WP_000493864.1	1.18755	2.27765	riboflavin synthase [Acinetobacter baumannii].
LH92_RS07640	WP_052109206.1	1.18617	2.27548	hypothetical protein [Acinetobacter baumannii].
LH92_RS01985	WP_045901212.1	1.18617	2.27548	ferrochelatase [Acinetobacter baumannii].
LH92_RS02195	WP_001284370.1	1.18234	2.26945	translation initiation factor IF-1 [Acinetobacter].
LH92_RS16945	WP_000011219.1	1.18138	2.26793	phosphatidylserine decarboxylase proenzyme [Acinetobacter].
LH92_RS09420	WP_047480966.1	1.17689	2.26089	3-oxoadipyl-CoA thiolase [Acinetobacter baumannii].
LH92_RS03905	WP_000191300.1	1.1742	2.25667	3-oxoacyl-ACP reductase FabG [Acinetobacter].
LH92_RS15185	WP_000201544.1	1.17293	2.2547	DUF3108 domain-containing protein [Acinetobacter].
LH92_RS09195	WP_000053785.1	1.1695	2.24934	MFS transporter [Acinetobacter baumannii].
LH92_RS09685	WP_045900977.1	1.16851	2.24779	nuclear transport factor 2 family protein [Acinetobacter baumannii].
LH92_RS12250	WP_000872622.1	1.16605	2.24397	MFS transporter [Acinetobacter calcoaceticus/baumannii complex].
LH92_RS16370	WP_047482048.1	1.16575	2.2435	aldo/keto reductase [Acinetobacter baumannii].
LH92_RS11130	WP_045902178.1	1.16398	2.24075	MFS transporter [Acinetobacter baumannii].
LH92_RS08410	WP_001271636.1	1.16163	2.2371	MoxR family ATPase [Acinetobacter].
LH92_RS12305	WP_000062631.1	1.15553	2.22766	GTP cyclohydrolase I FolE [Acinetobacter].
LH92_RS13295	WP_001203177.1	1.15255	2.22307	3-phosphoserine/phosphohydroxythreonine transaminase [Acinetobacter].
LH92_RS03100	WP_000179688.1	1.15145	2.22137	pyrroline-5-carboxylate reductase [Acinetobacter calcoaceticus/baumannii complex].
LH92_RS05120	WP_001289243.1	1.15032	2.21963	hypothetical protein [Acinetobacter baumannii].
LH92_RS04150	WP_000992299.1	1.14653	2.21381	metal-dependent hydrolase [Acinetobacter calcoaceticus/baumannii complex].
LH92_RS13455	WP_001054060.1	1.14491	2.21133	hypothetical protein [Acinetobacter].
LH92_RS04225	WP_000093035.1	1.14431	2.21041	DNA helicase Rep [Acinetobacter].
LH92_RS05080	WP_031954095.1	1.13939	2.20289	amino acid transporter [Acinetobacter baumannii].
LH92_RS14005	WP_000559381.1	1.13857	2.20163	two-component system sensor histidine kinase PmrB [Acinetobacter].
LH92_RS00290	WP_047479467.1	1.13658	2.19859	NADPH-dependent oxidoreductase [Acinetobacter baumannii].
LH92_RS03810	WP_000405216.1	1.13637	2.19828	cell division protein ZipA [Acinetobacter baumannii].
LH92_RS16805	WP_000626018.1	1.13566	2.19719	hydroxyisourate hydrolase [Acinetobacter].
LH92_RS13085	WP_001984660.1	1.13314	2.19335	7-cyano-7-deazaguanine synthase QueC [Acinetobacter].
LH92_RS10100	WP_000856678.1	1.1319	2.19147	30S ribosomal protein S12 methylthiotransferase RimO [Acinetobacter].
LH92_RS01590	WP_001046657.1	1.13053	2.18938	MerR family DNA-binding transcriptional regulator [Acinetobacter calcoaceticus/baumannii complex].
LH92_RS13715	WP_047481604.1	1.1302	2.18889	metallophosphatase [Acinetobacter baumannii].
LH92_RS03315	WP_047479848.1	1.13015	2.18882	hypothetical protein [Acinetobacter baumannii].
LH92_RS11185	WP_033853731.1	1.12333	2.1785	AarF/ABC1/UbiB kinase family protein [Acinetobacter baumannii].
LH92_RS12025	WP_001147935.1	1.12286	2.17778	DNA exonuclease [Acinetobacter baumannii].
LH92_RS03995	WP_001088484.1	1.12215	2.1767	tetratricopeptide repeat protein [Acinetobacter calcoaceticus/baumannii complex].
LH92_RS07770	WP_000646465.1	1.12124	2.17534	nucleotidyltransferase family protein [Acinetobacter calcoaceticus/baumannii complex].
LH92_RS13095	WP_032058258.1	1.12065	2.17445	diphthine--ammonia ligase [Acinetobacter baumannii].
LH92_RS15660	WP_045900123.1	1.12055	2.17431	EamA family transporter [Acinetobacter baumannii].
LH92_RS00010	WP_000064514.1	1.11964	2.17293	tyrosine--tRNA ligase [Acinetobacter calcoaceticus/baumannii complex].
LH92_RS09115	WP_047480906.1	1.11488	2.16576	ABC transporter substrate-binding protein [Acinetobacter baumannii].
LH92_RS05730	WP_045899934.1	1.11369	2.16399	ATP-dependent RNA helicase HrpA [Acinetobacter baumannii].
LH92_RS08700	WP_000510143.1	1.10875	2.15659	anthranilate 1,2-dioxygenase electron transfer component AntC [Acinetobacter baumannii].
LH92_RS01360	WP_000998524.1	1.1063	2.15293	TetR/AcrR family transcriptional regulator [Acinetobacter baumannii].
LH92_RS12560	WP_032033418.1	1.10593	2.15238	D-alanyl-D-alanine carboxypeptidase [Acinetobacter baumannii].
LH92_RS16770	WP_000702279.1	1.10576	2.15213	GGDEF domain-containing protein [Acinetobacter calcoaceticus/baumannii complex].
LH92_RS04105	WP_000494584.1	1.10558	2.15186	hypothetical protein [Acinetobacter calcoaceticus/baumannii complex].
LH92_RS06320	WP_000020708.1	1.10331	2.14846	type VI secretion system protein TssA [Acinetobacter baumannii].
LH92_RS08300	WP_000422836.1	1.10315	2.14824	DUF2797 domain-containing protein [Acinetobacter calcoaceticus/baumannii complex].
LH92_RS05805	WP_000980495.1	1.10095	2.14496	hypothetical protein [Acinetobacter].
LH92_RS14315	WP_047481777.1	1.09422	2.13497	succinyl-diaminopimelate desuccinylase [Acinetobacter baumannii].
LH92_RS05840	WP_001185369.1	1.09341	2.13378	helix-turn-helix domain-containing protein [Acinetobacter calcoaceticus/baumannii complex].
LH92_RS07995	WP_000979740.1	1.09088	2.13004	hypothetical protein [Acinetobacter].
LH92_RS12050	WP_000110165.1	1.08987	2.12855	NADPH-dependent 7-cyano-7-deazaguanine reductase QueF [Acinetobacter baumannii].
LH92_RS17095	WP_000107090.1	1.08975	2.12838	amino acid permease [Acinetobacter baumannii].
LH92_RS01115	WP_000575776.1	1.0874	2.12491	TerC family protein [Acinetobacter baumannii].
LH92_RS14175	WP_001182997.1	1.08534	2.12188	rod shape-determining protein MreC [Acinetobacter].
LH92_RS07880	WP_000218018.1	1.07905	2.11265	cytidylate kinase [Acinetobacter].
LH92_RS06910	WP_047480499.1	1.07236	2.10287	iron-containing redox enzyme family protein [Acinetobacter baumannii].
LH92_RS00650	WP_045899994.1	1.07119	2.10117	D-amino acid dehydrogenase small subunit [Acinetobacter baumannii].
LH92_RS14525	WP_000085721.1	1.06911	2.09814	AraC family transcriptional regulator [Acinetobacter].
LH92_RS13755	WP_045543760.1	1.06798	2.0965	tryptophan--tRNA ligase [Acinetobacter baumannii].
LH92_RS09265	WP_000225300.1	1.06665	2.09457	hypothetical protein [Acinetobacter calcoaceticus/baumannii complex].
LH92_RS07190	WP_000105184.1	1.06487	2.09199	taurine ABC transporter substrate-binding protein [Acinetobacter baumannii].
LH92_RS07905	WP_045901501.1	1.06389	2.09056	lysine exporter LysO family protein [Acinetobacter baumannii].
LH92_RS01200	WP_000738519.1	1.06326	2.08965	ammonium transporter [Acinetobacter calcoaceticus/baumannii complex].
LH92_RS01660	WP_001018361.1	1.05534	2.07821	transcriptional regulator [Acinetobacter].
LH92_RS16780	WP_001258757.1	1.0549	2.07757	transporter [Acinetobacter baumannii].
LH92_RS12540	WP_000550750.1	1.05483	2.07747	LysM peptidoglycan-binding domain-containing protein [Acinetobacter].
LH92_RS00560	WP_001153627.1	1.05311	2.075	GntR family transcriptional regulator [Acinetobacter].
LH92_RS08590	WP_000980437.1	1.05238	2.07395	aspartate ammonia-lyase [Acinetobacter].
LH92_RS10715	WP_047481189.1	1.05234	2.07389	DNA polymerase III subunit gamma/tau [Acinetobacter baumannii].
LH92_RS08620	WP_000414929.1	1.05071	2.07155	short-chain fatty acid transporter [Acinetobacter calcoaceticus/baumannii complex].
LH92_RS04890	WP_001047619.1	1.04748	2.06692	LysR family transcriptional regulator [Acinetobacter].
LH92_RS01085	WP_000291528.1	1.04713	2.06642	DUF2726 domain-containing protein [Acinetobacter].
LH92_RS11825	WP_045900482.1	1.04615	2.06502	peroxide stress protein YaaA [Acinetobacter baumannii].
LH92_RS07405	WP_001007360.1	1.04308	2.06062	D-methionine transporter [Acinetobacter baumannii].
LH92_RS03560	WP_016685607.1	1.0411	2.05779	sensor domain-containing diguanylate cyclase [Acinetobacter baumannii].
LH92_RS06315	WP_000096553.1	1.03957	2.05562	type VI secretion system ATPase TssH [Acinetobacter baumannii].
LH92_RS16590	WP_000752853.1	1.03557	2.04993	mechanosensitive ion channel family protein [Acinetobacter calcoaceticus/baumannii complex].
LH92_RS13700	WP_000966781.1	1.03501	2.04913	universal stress protein [Acinetobacter].
LH92_RS07420	WP_000205199.1	1.03468	2.04866	SfnB family sulfur acquisition oxidoreductase [Acinetobacter].
LH92_RS16765	WP_001025107.1	1.03156	2.04423	alpha/beta hydrolase [Acinetobacter calcoaceticus/baumannii complex].
LH92_RS06850	WP_047480486.1	1.02702	2.03781	AMP-binding protein [Acinetobacter baumannii].
LH92_RS04800	WP_047480122.1	1.025	2.03496	rhomboid family intramembrane serine protease [Acinetobacter baumannii].
LH92_RS12850	WP_047481516.1	1.025	2.03496	nitronate monooxygenase [Acinetobacter baumannii].
LH92_RS14405	WP_000231860.1	1.02268	2.03168	transporter [Acinetobacter].
LH92_RS03960	WP_001133287.1	1.01924	2.02685	ribose-phosphate pyrophosphokinase [Acinetobacter].
LH92_RS08645	WP_017816462.1	1.0163	2.02272	hypothetical protein [Acinetobacter baumannii].
LH92_RS03850	WP_000054326.1	1.01581	2.02204	8-amino-7-oxononanoate synthase [Acinetobacter baumannii].
LH92_RS06285	WP_000555491.1	1.01342	2.0187	type VI secretion system baseplate subunit TssG [Acinetobacter baumannii].
LH92_RS11580	WP_000469224.1	1.00849	2.01181	hypothetical protein [Acinetobacter].
LH92_RS07990	WP_000332555.1	1.00399	2.00554	DUF159 family protein [Acinetobacter calcoaceticus/baumannii complex].
LH92_RS14120	WP_045902250.1	1.0024	2.00332	fatty acid desaturase [Acinetobacter baumannii].
LH92_RS04885	WP_000051871.1	1.00085	2.00118	HlyC/CorC family transporter [Acinetobacter].
LH92_RS10075	WP_000194641.1	1.00057	2.00079	1-deoxy-D-xylulose-5-phosphate reductoisomerase [Acinetobacter baumannii].
LH92_RS15805	WP_002062187.1	-1.00065	-2.0009	phosphoglycerate dehydrogenase [Acinetobacter baumannii].
LH92_RS12720	WP_047481481.1	-1.00149	-2.00207	CHAD domain-containing protein [Acinetobacter baumannii].
LH92_RS09215	WP_047481665.1	-1.00208	-2.00289	hydrolase [Acinetobacter baumannii].
LH92_RS06025	WP_047480290.1	-1.00319	-2.00443	DNA mismatch repair protein MutS [Acinetobacter baumannii].
LH92_RS12775	WP_000706554.1	-1.00346	-2.0048	rRNA large subunit pseudouridine synthase E [Acinetobacter].
LH92_RS06065	WP_047480302.1	-1.00451	-2.00626	MerR family DNA-binding transcriptional regulator [Acinetobacter baumannii].
LH92_RS16705	WP_001287630.1	-1.00508	-2.00705	cell division protein FtsA [Acinetobacter].
LH92_RS00345	WP_004748614.1	-1.01045	-2.01455	sulfonate ABC transporter substrate-binding protein [Acinetobacter baumannii].
LH92_RS16900	WP_000876375.1	-1.01365	-2.01901	hypothetical protein [Acinetobacter baumannii].
LH92_RS16675	WP_047482105.1	-1.01656	-2.02308	dihydrolipoamide acetyltransferase [Acinetobacter baumannii].
LH92_RS01310	WP_001278225.1	-1.01671	-2.0233	ferrous iron transporter B [Acinetobacter calcoaceticus/baumannii complex].
LH92_RS11310	WP_000367186.1	-1.01947	-2.02717	cytochrome o ubiquinol oxidase subunit I [Bacteria].
LH92_RS03715	WP_000118693.1	-1.02309	-2.03227	iron-sulfur cluster carrier protein ApbC [Acinetobacter baumannii].
LH92_RS10965	WP_045543989.1	-1.02393	-2.03344	alpha/beta hydrolase [Acinetobacter baumannii].
LH92_RS12145	WP_047481366.1	-1.02605	-2.03644	acyl-CoA dehydrogenase [Acinetobacter baumannii].
LH92_RS17710	WP_071543432.1	-1.02668	-2.03734	hypothetical protein [Acinetobacter calcoaceticus/baumannii complex].
LH92_RS11365	WP_038347976.1	-1.02731	-2.03822	hypothetical protein [Acinetobacter baumannii].
LH92_RS16005	WP_000076101.1	-1.02736	-2.0383	hypothetical protein [Acinetobacter].
LH92_RS00635	WP_045899997.1	-1.02795	-2.03913	TonB-dependent siderophore receptor [Acinetobacter baumannii].
LH92_RS16720	WP_000075472.1	-1.0303	-2.04244	UDP-N-acetylmuramate--L-alanine ligase [Acinetobacter].
LH92_RS04080	WP_047479964.1	-1.03904	-2.05486	NAD-dependent succinate-semialdehyde dehydrogenase [Acinetobacter baumannii].
LH92_RS03000	WP_000253052.1	-1.04167	-2.05861	acyl-CoA synthetase [Acinetobacter].
LH92_RS12745	WP_001025080.1	-1.04782	-2.06741	L-cystine transporter [Acinetobacter calcoaceticus/baumannii complex].
LH92_RS11740	WP_045900479.1	-1.05118	-2.07222	amidophosphoribosyltransferase [Acinetobacter baumannii].
LH92_RS06455	WP_047480377.1	-1.0526	-2.07427	L-serine ammonia-lyase [Acinetobacter baumannii].
LH92_RS08045	WP_000492048.1	-1.05715	-2.08081	HIT domain-containing protein [Acinetobacter].
LH92_RS05125	WP_000084042.1	-1.06106	-2.08647	DNA polymerase III subunit epsilon [Acinetobacter calcoaceticus/baumannii complex].
LH92_RS14505	WP_000281766.1	-1.06885	-2.09776	nitrite/sulfite reductase [Acinetobacter].
LH92_RS13930	WP_047481732.1	-1.06885	-2.09777	AdeB/AdeJ family multidrug efflux RND transporter permease subunit [Acinetobacter baumannii].
LH92_RS00820	WP_000210750.1	-1.07035	-2.09995	glutamine-hydrolyzing GMP synthase [Acinetobacter].
LH92_RS09925	WP_047481004.1	-1.07263	-2.10326	PTS fructose transporter subunit IIBC [Acinetobacter baumannii].
LH92_RS13515	WP_047481589.1	-1.07626	-2.10857	multidrug efflux RND transporter permease subunit [Acinetobacter baumannii].
LH92_RS01540	WP_000996189.1	-1.07874	-2.11219	DUF4442 domain-containing protein [Acinetobacter calcoaceticus/baumannii complex].
LH92_RS00640	WP_045899995.1	-1.0826	-2.11785	DUF1624 domain-containing protein [Acinetobacter baumannii].
LH92_RS05150	WP_047480169.1	-1.08497	-2.12133	ABC transporter ATP-binding protein [Acinetobacter baumannii].
LH92_RS00780	WP_000051224.1	-1.08527	-2.12177	BolA family transcriptional regulator [Acinetobacter baumannii].
LH92_RS11005	WP_000009660.1	-1.08661	-2.12375	peptidyl-prolyl cis-trans isomerase [Acinetobacter calcoaceticus/baumannii complex].
LH92_RS15825	WP_002117021.1	-1.08666	-2.12381	membrane protein [Acinetobacter calcoaceticus/baumannii complex].
LH92_RS14055	WP_047481754.1	-1.08816	-2.12602	polyprenyl synthetase family protein [Acinetobacter baumannii].
LH92_RS07850	WP_047480652.1	-1.09291	-2.13304	general secretion pathway protein GspK [Acinetobacter baumannii].
LH92_RS05105	WP_000919363.1	-1.09301	-2.13319	BON domain-containing protein [Acinetobacter].
LH92_RS14100	WP_001053074.1	-1.09591	-2.13748	oxidoreductase [Acinetobacter baumannii].
LH92_RS13465	WP_047481579.1	-1.09848	-2.14129	amino acid adenylation domain-containing protein [Acinetobacter baumannii].
LH92_RS11235	WP_000648005.1	-1.10143	-2.14567	peptide chain release factor 1 [Acinetobacter].
LH92_RS04670	WP_001285131.1	-1.10173	-2.14612	AraC family transcriptional regulator [Acinetobacter baumannii].
LH92_RS12805	WP_047481507.1	-1.10525	-2.15136	deoxyribodipyrimidine photo-lyase [Acinetobacter baumannii].
LH92_RS13595	WP_047481599.1	-1.10683	-2.15373	glycerol kinase [Acinetobacter baumannii].
LH92_RS05470	WP_023897043.1	-1.10946	-2.15765	alpha/beta hydrolase [Acinetobacter baumannii].
LH92_RS12165	WP_000167014.1	-1.1121	-2.1616	methylenetetrahydrofolate reductase [NAD(P)H] [Acinetobacter calcoaceticus/baumannii complex].
LH92_RS07040	WP_001285217.1	-1.11534	-2.16646	glutathione-dependent disulfide-bond oxidoreductase [Acinetobacter].
LH92_RS16260	WP_001205591.1	-1.11844	-2.17112	DUF1294 domain-containing protein [Acinetobacter].
LH92_RS10110	WP_000089273.1	-1.1185	-2.1712	nitrogen regulation protein NR(I) [Acinetobacter calcoaceticus/baumannii complex].
LH92_RS05895	WP_047480283.1	-1.12881	-2.18679	MFS transporter [Acinetobacter baumannii].
LH92_RS13225	WP_045543786.1	-1.12952	-2.18786	rhombotarget A [Acinetobacter baumannii].
LH92_RS13060	WP_000027499.1	-1.13195	-2.19154	sulfate ABC transporter ATP-binding protein [Acinetobacter calcoaceticus/baumannii complex].
LH92_RS06060	WP_045902050.1	-1.13639	-2.1983	DUF2147 domain-containing protein [Acinetobacter baumannii].
LH92_RS05380	WP_045900726.1	-1.13651	-2.19849	aldehyde dehydrogenase (NADP(+)) [Acinetobacter baumannii].
LH92_RS00365	WP_045900029.1	-1.13846	-2.20146	hypothetical protein [Acinetobacter baumannii].
LH92_RS14070	0	-1.13991	-2.20367	tRNA-Arg
LH92_RS05690	WP_047480253.1	-1.14224	-2.20724	nuclease [Acinetobacter baumannii].
LH92_RS14635	WP_000372737.1	-1.14999	-2.21912	tryptophan synthase subunit beta [Acinetobacter].
LH92_RS07015	WP_001107594.1	-1.15142	-2.22132	hypothetical protein [Acinetobacter].
LH92_RS00195	WP_045900627.1	-1.15472	-2.22641	lytic murein transglycosylase [Acinetobacter baumannii].
LH92_RS12895	WP_045902325.1	-1.15535	-2.22738	EamA family transporter RarD [Acinetobacter baumannii].
LH92_RS05155	WP_047480171.1	-1.15547	-2.22757	NADH oxidase [Acinetobacter baumannii].
LH92_RS08945	WP_047480828.1	-1.15678	-2.22959	KR domain-containing protein [Acinetobacter baumannii].
LH92_RS16545	WP_047482090.1	-1.1592	-2.23334	hybrid sensor histidine kinase/response regulator [Acinetobacter].
LH92_RS04950	WP_000795844.1	-1.15957	-2.23391	16S rRNA (guanine(966)-N(2))-methyltransferase RsmD [Acinetobacter baumannii].
LH92_RS06210	WP_001118142.1	-1.16329	-2.23967	transcriptional regulator [Acinetobacter baumannii].
LH92_RS08710	WP_045901660.1	-1.1639	-2.24062	anthranilate 1,2-dioxygenase large subunit [Acinetobacter baumannii].
LH92_RS04980	WP_001069886.1	-1.16555	-2.24318	RnfABCDGE type electron transport complex subunit B [Acinetobacter].
LH92_RS17170	WP_047482161.1	-1.16564	-2.24333	replication-associated recombination protein A [Acinetobacter baumannii].
LH92_RS02390	WP_000889270.1	-1.16664	-2.24488	hypothetical protein [Acinetobacter].
LH92_RS09015	WP_047480853.1	-1.16704	-2.24551	GH3 auxin-responsive promoter [Acinetobacter baumannii].
LH92_RS12005	WP_001027059.1	-1.17202	-2.25328	multidrug efflux RND transporter permease subunit [Acinetobacter calcoaceticus/baumannii complex].
LH92_RS11290	WP_073299985.1	-1.17238	-2.25384	kinase/pyrophosphorylase [Acinetobacter baumannii].
LH92_RS06300	WP_045899602.1	-1.17465	-2.25739	type VI secretion system-associated protein TagF [Acinetobacter baumannii].
LH92_RS12060	WP_000075224.1	-1.17655	-2.26036	rod shape-determining protein RodA [Acinetobacter].
LH92_RS06960	WP_079378442.1	-1.1809	-2.26719	hybrid sensor histidine kinase/response regulator [Acinetobacter baumannii].
LH92_RS09425	WP_032018315.1	-1.19115	-2.28335	3-oxoadipate enol-lactonase [Acinetobacter baumannii].
LH92_RS11195	WP_000083683.1	-1.19193	-2.28458	flavin reductase [Acinetobacter calcoaceticus/baumannii complex].
LH92_RS03660	WP_001001666.1	-1.19682	-2.29234	hypothetical protein [Acinetobacter calcoaceticus/baumannii complex].
LH92_RS13240	WP_000071984.1	-1.20183	-2.30031	phosphoribosylformylglycinamidine cyclo-ligase [Acinetobacter].
LH92_RS05005	WP_047480151.1	-1.20183	-2.30031	endopeptidase La [Acinetobacter baumannii].
LH92_RS13285	WP_000936552.1	-1.20494	-2.30527	YaiI/YqxD family protein [Acinetobacter calcoaceticus/baumannii complex].
LH92_RS03025	WP_001169053.1	-1.20619	-2.30727	MFS transporter [Acinetobacter baumannii].
LH92_RS07035	WP_047480534.1	-1.20786	-2.30995	LysR family transcriptional regulator [Acinetobacter calcoaceticus/baumannii complex].
LH92_RS03330	WP_045900416.1	-1.2111	-2.31514	cation transporter [Acinetobacter baumannii].
LH92_RS05405	WP_045900722.1	-1.21894	-2.32776	outer membrane porin, OprD family [Acinetobacter baumannii].
LH92_RS00735	WP_000060276.1	-1.22416	-2.3362	acyl-CoA dehydrogenase [Acinetobacter calcoaceticus/baumannii complex].
LH92_RS14195	WP_000796648.1	-1.22527	-2.33799	Asp-tRNA(Asn)/Glu-tRNA(Gln) amidotransferase subunit GatB [Acinetobacter].
LH92_RS13870	WP_000582207.1	-1.22674	-2.34038	tRNA (cytidine(34)-2'-O)-methyltransferase [Acinetobacter calcoaceticus/baumannii complex].
LH92_RS02805	WP_000510211.1	-1.22694	-2.3407	bifunctional diguanylate cyclase/phosphodiesterase [Acinetobacter].
LH92_RS13480	WP_000841361.1	-1.22826	-2.34284	transcription elongation factor GreB [Acinetobacter calcoaceticus/baumannii complex].
LH92_RS01290	WP_000805827.1	-1.23374	-2.35176	homoserine dehydrogenase [Acinetobacter].
LH92_RS11875	WP_047481335.1	-1.23595	-2.35536	glycosyl transferase family protein [Acinetobacter baumannii].
LH92_RS12800	WP_000123995.1	-1.23635	-2.35602	peptidylprolyl isomerase [Acinetobacter].
LH92_RS02885	WP_001165468.1	-1.23759	-2.35805	Re/Si-specific NAD(P)(+) transhydrogenase subunit alpha [Acinetobacter].
LH92_RS16125	WP_045900079.1	-1.23838	-2.35933	CusA/CzcA family heavy metal efflux RND transporter [Acinetobacter baumannii].
LH92_RS08750	WP_047480775.1	-1.24067	-2.36308	bifunctional metallophosphatase/5'-nucleotidase [Acinetobacter baumannii].
LH92_RS03575	WP_047479900.1	-1.24297	-2.36685	NADH-quinone oxidoreductase subunit C/D [Acinetobacter baumannii].
LH92_RS07095	WP_005128873.1	-1.2475	-2.3743	malonate decarboxylase subunit alpha [Acinetobacter baumannii].
LH92_RS03210	WP_000357156.1	-1.24791	-2.37498	UDP-N-acetylglucosamine 1-carboxyvinyltransferase [Acinetobacter].
LH92_RS04320	WP_047480005.1	-1.25324	-2.38375	TIGR01777 family protein [Acinetobacter baumannii].
LH92_RS10975	WP_001269055.1	-1.25439	-2.38567	aldehyde dehydrogenase [Acinetobacter calcoaceticus/baumannii complex].
LH92_RS04475	WP_000696108.1	-1.25971	-2.39447	homocysteine S-methyltransferase family protein [Acinetobacter].
LH92_RS07255	WP_047480580.1	-1.26061	-2.39597	arsenical-resistance protein [Acinetobacter baumannii].
LH92_RS03725	WP_047479925.1	-1.26229	-2.39876	5'-methylthioadenosine nucleosidase [Acinetobacter baumannii].
LH92_RS16245	WP_047482024.1	-1.2624	-2.39894	EamA/RhaT family transporter [Acinetobacter baumannii].
LH92_RS16415	WP_000350212.1	-1.27269	-2.41612	FAD-binding protein [Acinetobacter calcoaceticus/baumannii complex].
LH92_RS05075	WP_000896586.1	-1.27412	-2.41851	cation transporter [Acinetobacter baumannii].
LH92_RS00440	WP_045900021.1	-1.27492	-2.41986	FKBP-type peptidyl-prolyl cis-trans isomerase [Acinetobacter baumannii].
LH92_RS00100	WP_002067458.1	-1.28443	-2.43586	tRNA uridine-5-carboxymethylaminomethyl(34) synthesis GTPase MnmE [Acinetobacter calcoaceticus/baumannii complex].
LH92_RS03590	WP_000190957.1	-1.28653	-2.4394	NADH-quinone oxidoreductase subunit NuoG [Acinetobacter baumannii].
LH92_RS03525	WP_000025827.1	-1.28928	-2.44407	ribonucleotide-diphosphate reductase subunit beta [Acinetobacter calcoaceticus/baumannii complex].
LH92_RS02895	WP_000394402.1	-1.29594	-2.45536	NAD(P)(+) transhydrogenase (Re/Si-specific) subunit beta [Acinetobacter].
LH92_RS15695	WP_001150821.1	-1.30136	-2.46461	succinylglutamate desuccinylase [Acinetobacter baumannii].
LH92_RS03535	WP_033852483.1	-1.30455	-2.47007	ribonucleoside-diphosphate reductase subunit alpha [Acinetobacter baumannii].
LH92_RS17065	WP_047482143.1	-1.30539	-2.47151	urocanate hydratase [Acinetobacter baumannii].
LH92_RS15840	WP_002062200.1	-1.306	-2.47255	triacylglycerol lipase [Acinetobacter baumannii].
LH92_RS07755	WP_000850091.1	-1.31848	-2.49404	peptidylprolyl isomerase [Acinetobacter calcoaceticus/baumannii complex].
LH92_RS06075	WP_002156379.1	-1.33469	-2.52221	DUF1826 domain-containing protein [Acinetobacter baumannii].
LH92_RS03350	WP_001278262.1	-1.33557	-2.52376	quinolinate synthase NadA [Acinetobacter calcoaceticus/baumannii complex].
LH92_RS01725	WP_047479638.1	-1.33586	-2.52427	type II secretion system F family protein [Acinetobacter baumannii].
LH92_RS11815	WP_001154366.1	-1.33741	-2.52698	thiazole synthase [Acinetobacter].
LH92_RS00985	WP_000755274.1	-1.34367	-2.53796	LysM peptidoglycan-binding domain-containing protein [Acinetobacter baumannii].
LH92_RS01180	WP_047479571.1	-1.34563	-2.54141	PLP-dependent aminotransferase family protein [Acinetobacter baumannii].
LH92_RS08465	WP_052109207.1	-1.35513	-2.5582	diaminohydroxyphosphoribosylaminopyrimidine deaminase [Acinetobacter baumannii].
LH92_RS09350	WP_045901806.1	-1.35716	-2.5618	alpha/beta hydrolase [Acinetobacter baumannii].
LH92_RS15075	WP_017816769.1	-1.35981	-2.56651	acyl-CoA dehydrogenase [Acinetobacter baumannii].
LH92_RS16300	WP_000157128.1	-1.361	-2.56863	DNA/RNA non-specific endonuclease [Acinetobacter calcoaceticus/baumannii complex].
LH92_RS14760	WP_047481863.1	-1.36405	-2.57406	glycosyltransferase [Acinetobacter baumannii].
LH92_RS12295	WP_047481389.1	-1.36422	-2.57437	xanthine dehydrogenase molybdopterin binding subunit [Acinetobacter baumannii].
LH92_RS17050	WP_000737791.1	-1.3688	-2.58256	imidazolonepropionase [Acinetobacter baumannii].
LH92_RS01830	WP_000612218.1	-1.37445	-2.59268	2-octaprenylphenol hydroxylase [Acinetobacter].
LH92_RS15625	WP_005109374.1	-1.37705	-2.59737	DNA metabolism protein [Acinetobacter baumannii].
LH92_RS02800	WP_001165443.1	-1.3804	-2.60341	ketol-acid reductoisomerase [Acinetobacter].
LH92_RS13655	WP_001286662.1	-1.38226	-2.60676	ATP-dependent metallopeptidase FtsH/Yme1/Tma family protein [Acinetobacter].
LH92_RS11065	WP_000923629.1	-1.38461	-2.61101	rRNA pseudouridine synthase [Acinetobacter baumannii].
LH92_RS11730	WP_045900478.1	-1.38696	-2.61526	hypothetical protein [Acinetobacter baumannii].
LH92_RS05475	WP_000834594.1	-1.38774	-2.61669	SDR family NAD(P)-dependent oxidoreductase [Acinetobacter calcoaceticus/baumannii complex].
LH92_RS02140	WP_023897359.1	-1.39038	-2.62148	HAD-IB family hydrolase [Acinetobacter baumannii].
LH92_RS13195	WP_031987381.1	-1.39092	-2.62245	fructose 1,6-bisphosphatase [Acinetobacter baumannii].
LH92_RS04305	WP_001008604.1	-1.39126	-2.62307	peroxiredoxin [Acinetobacter baumannii].
LH92_RS09805	WP_000575152.1	-1.39304	-2.62632	cytochrome d ubiquinol oxidase subunit II [Acinetobacter calcoaceticus/baumannii complex].
LH92_RS13050	WP_000083115.1	-1.39789	-2.63515	sulfate ABC transporter permease subunit CysT [Acinetobacter].
LH92_RS01000	WP_045899966.1	-1.40312	-2.64473	TonB-dependent copper receptor [Acinetobacter baumannii].
LH92_RS05200	WP_000732870.1	-1.4057	-2.64947	hypothetical protein [Acinetobacter].
LH92_RS03520	WP_047479894.1	-1.40681	-2.65151	hypothetical protein [Acinetobacter baumannii].
LH92_RS11705	WP_000636263.1	-1.41492	-2.66645	tRNA (adenosine(37)-N6)-threonylcarbamoyltransferase complex transferase subunit TsaD [Acinetobacter].
LH92_RS06200	WP_047480336.1	-1.42396	-2.6832	urea carboxylase [Acinetobacter baumannii].
LH92_RS11950	WP_047481346.1	-1.42456	-2.68433	PLP-dependent aminotransferase family protein [Acinetobacter baumannii].
LH92_RS01705	WP_045901180.1	-1.4275	-2.68979	23S rRNA (guanosine(2251)-2'-O)-methyltransferase RlmB [Acinetobacter baumannii].
LH92_RS01840	WP_000064213.1	-1.43578	-2.70528	bifunctional demethylmenaquinone methyltransferase/2-methoxy-6-polyprenyl-1,4-benzoquinol methylase UbiE [Acinetobacter].
LH92_RS16640	WP_047482100.1	-1.43749	-2.7085	phosphoglucosamine mutase [Acinetobacter baumannii].
LH92_RS02495	WP_000207467.1	-1.4398	-2.71283	fumarate hydratase [Acinetobacter].
LH92_RS02915	WP_001008372.1	-1.44046	-2.71406	NAD(P)-dependent oxidoreductase [Acinetobacter baumannii].
LH92_RS14295	WP_000077299.1	-1.44498	-2.7226	L,D-transpeptidase [Acinetobacter baumannii].
LH92_RS09025	WP_047480856.1	-1.44832	-2.7289	MFS transporter [Acinetobacter baumannii].
LH92_RS13120	WP_000916029.1	-1.44927	-2.73069	NIF3 1 [Acinetobacter calcoaceticus/baumannii complex].
LH92_RS00315	WP_000828361.1	-1.44949	-2.73111	C4-dicarboxylate ABC transporter [Acinetobacter baumannii].
LH92_RS05760	WP_031380284.1	-1.45553	-2.74257	NADH oxidase [Acinetobacter baumannii].
LH92_RS01790	WP_045901187.1	-1.45655	-2.74451	Na+/H+ antiporter subunit E [Acinetobacter baumannii].
LH92_RS08775	WP_047480785.1	-1.45749	-2.7463	pyrroloquinoline quinone biosynthesis protein PqqE [Acinetobacter baumannii].
LH92_RS08655	WP_045544156.1	-1.46588	-2.76231	3-hydroxybutyrate dehydrogenase [Acinetobacter baumannii].
LH92_RS13490	WP_001110719.1	-1.46614	-2.76281	hypothetical protein [Acinetobacter].
LH92_RS00030	WP_001212536.1	-1.46649	-2.76348	hypothetical protein [Acinetobacter].
LH92_RS02845	WP_002045379.1	-1.46989	-2.77001	aconitate hydratase AcnA [Acinetobacter baumannii].
LH92_RS03645	WP_047479904.1	-1.47256	-2.77514	ferredoxin--NADP reductase [Acinetobacter baumannii].
LH92_RS03750	WP_047479928.1	-1.47547	-2.78074	hypothetical protein [Acinetobacter baumannii].
LH92_RS14365	WP_001202754.1	-1.4781	-2.78581	proline--tRNA ligase [Acinetobacter baumannii].
LH92_RS06160	WP_047480326.1	-1.48114	-2.79169	ATP-grasp domain-containing protein [Acinetobacter baumannii].
LH92_RS07170	WP_047480563.1	-1.4848	-2.79878	monooxygenase [Acinetobacter baumannii].
LH92_RS11625	WP_031976510.1	-1.49035	-2.80958	methylmalonate-semialdehyde dehydrogenase (CoA acylating) [Acinetobacter baumannii].
LH92_RS00140	WP_045900631.1	-1.49215	-2.81308	aromatic ring-hydroxylating dioxygenase subunit alpha [Acinetobacter baumannii].
LH92_RS06690	WP_047480426.1	-1.50378	-2.83586	2-aminoethylphosphonate--pyruvate transaminase [Acinetobacter baumannii].
LH92_RS11925	WP_047481340.1	-1.51141	-2.85089	type II secretion system protein E [Acinetobacter baumannii].
LH92_RS04730	WP_047480094.1	-1.51169	-2.85143	D-serine ammonia-lyase [Acinetobacter baumannii].
LH92_RS05290	WP_047480191.1	-1.51573	-2.85944	FAD-binding oxidoreductase [Acinetobacter baumannii].
LH92_RS00135	WP_045900633.1	-1.52059	-2.86908	guanine deaminase [Acinetobacter baumannii].
LH92_RS13230	WP_001249536.1	-1.52145	-2.8708	DnaA regulatory inactivator Hda [Acinetobacter].
LH92_RS10745	WP_000047945.1	-1.52249	-2.87286	acetyl-CoA C-acetyltransferase [Acinetobacter].
LH92_RS09690	WP_000061161.1	-1.5276	-2.88305	NADPH-dependent 2,4-dienoyl-CoA reductase [Acinetobacter baumannii].
LH92_RS13430	WP_047481568.1	-1.53988	-2.90769	SDR family NAD(P)-dependent oxidoreductase [Acinetobacter baumannii].
LH92_RS14780	WP_047481868.1	-1.54471	-2.91746	nucleoside-diphosphate sugar epimerase [Acinetobacter baumannii].
LH92_RS04030	WP_001029798.1	-1.54952	-2.9272	SsrA-binding protein [Acinetobacter].
LH92_RS02505	WP_000236000.1	-1.55058	-2.92934	acetate kinase [Acinetobacter].
LH92_RS13280	WP_001140078.1	-1.55068	-2.92955	EamA family transporter [Acinetobacter].
LH92_RS03860	WP_000016592.1	-1.5598	-2.94813	ATP-dependent dethiobiotin synthetase BioD [Acinetobacter baumannii].
LH92_RS00705	WP_001091033.1	-1.56455	-2.95786	enoyl-CoA hydratase/isomerase family protein [Acinetobacter baumannii].
LH92_RS16050	WP_000227936.1	-1.56541	-2.95961	penicillin-binding protein 2 [Acinetobacter].
LH92_RS09715	WP_000952702.1	-1.56545	-2.95971	ATP-dependent Clp protease ATP-binding subunit ClpA [Acinetobacter].
LH92_RS02850	WP_000130927.1	-1.57251	-2.97422	tRNA threonylcarbamoyladenosine dehydratase [Acinetobacter baumannii].
LH92_RS02465	WP_047479734.1	-1.57509	-2.97955	TonB-dependent siderophore receptor [Acinetobacter baumannii].
LH92_RS09650	WP_000078452.1	-1.58025	-2.99022	enolase [Acinetobacter].
LH92_RS17290	WP_000250585.1	-1.58388	-2.99774	phosphoenolpyruvate carboxylase [Acinetobacter].
LH92_RS00380	WP_000080759.1	-1.59077	-3.01211	bifunctional 3-demethylubiquinone 3-O-methyltransferase/2-octaprenyl-6-hydroxy phenol methylase [Acinetobacter calcoaceticus/baumannii complex].
LH92_RS05205	WP_079378436.1	-1.59297	-3.01671	TetR/AcrR family transcriptional regulator [Acinetobacter baumannii].
LH92_RS13760	WP_000114637.1	-1.59625	-3.02357	succinate--CoA ligase subunit alpha [Acinetobacter].
LH92_RS13040	WP_001212600.1	-1.59678	-3.02468	sulfate ABC transporter substrate-binding protein [Acinetobacter calcoaceticus/baumannii complex].
LH92_RS17155	WP_000917863.1	-1.59792	-3.02707	phosphoribosylaminoimidazolesuccinocarboxamide synthase [Acinetobacter].
LH92_RS00395	WP_000027529.1	-1.60441	-3.04072	TetR family transcriptional regulator [Acinetobacter].
LH92_RS03130	WP_001166321.1	-1.61266	-3.05816	type II secretion system protein GspE [Acinetobacter].
LH92_RS01415	WP_047479601.1	-1.61272	-3.05828	membrane protein [Acinetobacter baumannii].
LH92_RS05775	WP_000423281.1	-1.62427	-3.08285	LysR family transcriptional regulator [Acinetobacter calcoaceticus/baumannii complex].
LH92_RS07235	WP_047480574.1	-1.63001	-3.09516	amidohydrolase [Acinetobacter baumannii].
LH92_RS05130	WP_000277832.1	-1.63273	-3.10099	LysM peptidoglycan-binding domain-containing protein [Acinetobacter baumannii].
LH92_RS00785	WP_000338677.1	-1.64338	-3.12398	hypothetical protein [Acinetobacter calcoaceticus/baumannii complex].
LH92_RS08935	WP_047480822.1	-1.64866	-3.13542	AraC family transcriptional regulator [Acinetobacter baumannii].
LH92_RS16405	WP_000114353.1	-1.6506	-3.13965	aldehyde-activating protein [Acinetobacter].
LH92_RS16915	WP_001135114.1	-1.65147	-3.14153	MATE family efflux transporter [Acinetobacter baumannii].
LH92_RS04085	WP_000146423.1	-1.65291	-3.14468	oxidoreductase [Acinetobacter baumannii].
LH92_RS06000	WP_001082436.1	-1.65588	-3.15116	universal stress protein [Acinetobacter].
LH92_RS16010	WP_000201223.1	-1.65696	-3.15351	membrane protein [Acinetobacter].
LH92_RS01105	WP_045900585.1	-1.65738	-3.15443	multidrug transporter subunit MdtD [Acinetobacter baumannii].
LH92_RS04325	WP_047480008.1	-1.66157	-3.1636	FAD-dependent oxidoreductase [Acinetobacter baumannii].
LH92_RS14675	WP_000680577.1	-1.66623	-3.17383	DNA-binding response regulator [Acinetobacter].
LH92_RS08570	WP_033852358.1	-1.66639	-3.1742	HEAT repeat domain-containing protein [Acinetobacter baumannii].
LH92_RS05000	WP_000702193.1	-1.66679	-3.17508	23S rRNA (pseudouridine(1915)-N(3))-methyltransferase RlmH [Acinetobacter].
LH92_RS00885	WP_047479549.1	-1.67071	-3.18371	metal ABC transporter ATP-binding protein [Acinetobacter baumannii].
LH92_RS08155	WP_047480683.1	-1.67251	-3.18768	MFS transporter [Acinetobacter baumannii].
LH92_RS01400	WP_002159654.1	-1.68584	-3.21727	hydroxymethylbilane synthase [Acinetobacter calcoaceticus/baumannii complex].
LH92_RS15050	WP_045900448.1	-1.68722	-3.22035	acyl-CoA dehydrogenase [Acinetobacter baumannii].
LH92_RS05780	WP_000770715.1	-1.68818	-3.2225	heavy metal-associated domain protein [Acinetobacter baumannii].
LH92_RS09210	WP_000126040.1	-1.68829	-3.22274	C4-dicarboxylate ABC transporter, partial [Acinetobacter baumannii].
LH92_RS17020	WP_045900902.1	-1.69328	-3.23391	UDP-N-acetylglucosamine diphosphorylase/glucosamine-1-phosphate N-acetyltransferase [Acinetobacter baumannii].
LH92_RS03420	WP_000749505.1	-1.69338	-3.23413	ABC transporter substrate-binding protein [Acinetobacter].
LH92_RS15055	WP_047481894.1	-1.69928	-3.24738	acetyl-CoA carboxylase [Acinetobacter baumannii].
LH92_RS05465	WP_047480229.1	-1.70284	-3.25541	GMC family oxidoreductase [Acinetobacter baumannii].
LH92_RS01965	WP_000400007.1	-1.71457	-3.28198	electron transfer flavoprotein-ubiquinone oxidoreductase [Acinetobacter baumannii].
LH92_RS13695	WP_000380747.1	-1.72126	-3.29724	chloramphenicol acetyltransferase CAT [Acinetobacter].
LH92_RS08940	WP_047480825.1	-1.72159	-3.29799	alpha/beta hydrolase [Acinetobacter baumannii].
LH92_RS17010	WP_000807404.1	-1.72269	-3.30052	thiamine-phosphate kinase [Acinetobacter].
LH92_RS13935	WP_001174793.1	-1.72823	-3.31321	multidrug efflux RND transporter AdeIJK outer membrane channel subunit AdeK [Acinetobacter].
LH92_RS06685	WP_005132330.1	-1.73136	-3.32041	TIGR03364 family FAD-dependent oxidoreductase [Acinetobacter baumannii].
LH92_RS10735	WP_001097350.1	-1.73396	-3.32639	hypothetical protein [Acinetobacter calcoaceticus/baumannii complex].
LH92_RS10095	WP_000852257.1	-1.74023	-3.34088	UMP kinase [Acinetobacter].
LH92_RS16840	WP_000195974.1	-1.74561	-3.35336	DNA topoisomerase IV subunit B [Acinetobacter].
LH92_RS12795	WP_047481505.1	-1.75	-3.36359	NAD(P)/FAD-dependent oxidoreductase [Acinetobacter baumannii].
LH92_RS10985	WP_032059739.1	-1.75003	-3.36365	ethanolamine ammonia-lyase subunit EutB [Acinetobacter baumannii].
LH92_RS00655	WP_047479520.1	-1.77363	-3.41912	alanine racemase [Acinetobacter baumannii].
LH92_RS11725	WP_000758315.1	-1.77956	-3.43322	D-glycerate dehydrogenase [Acinetobacter].
LH92_RS14785	WP_001046506.1	-1.78265	-3.44059	branched-chain amino acid transaminase [Acinetobacter].
LH92_RS16335	WP_000753362.1	-1.78377	-3.44326	flavodoxin family protein [Acinetobacter baumannii].
LH92_RS00350	WP_001173275.1	-1.78477	-3.44564	sulfonate ABC transporter substrate-binding protein [Acinetobacter].
LH92_RS00370	WP_000877608.1	-1.78509	-3.44639	YciK family oxidoreductase [Acinetobacter].
LH92_RS03825	WP_000528264.1	-1.79213	-3.46325	MFS transporter [Acinetobacter calcoaceticus/baumannii complex].
LH92_RS14775	WP_000697433.1	-1.8074	-3.5001	glycosyl transferase [Acinetobacter calcoaceticus/baumannii complex].
LH92_RS16285	WP_001045987.1	-1.8165	-3.52225	aquaporin Z [Acinetobacter].
LH92_RS09070	WP_047480883.1	-1.82338	-3.53908	methylenetetrahydrofolate reductase [Acinetobacter baumannii].
LH92_RS01405	WP_031959800.1	-1.8254	-3.54406	uroporphyrinogen-III synthase [Acinetobacter calcoaceticus/baumannii complex].
LH92_RS16040	WP_000557494.1	-1.82775	-3.54982	UDP-N-acetylmuramoyl-tripeptide--D-alanyl-D-alanine ligase [Acinetobacter baumannii].
LH92_RS06840	WP_001053639.1	-1.83884	-3.57722	isovaleryl-CoA dehydrogenase [Acinetobacter].
LH92_RS15110	0	-1.84751	-3.59878	16S ribosomal RNA
LH92_RS02595	WP_000572095.1	-1.84856	-3.6014	4-hydroxy-3-methylbut-2-en-1-yl diphosphate synthase (flavodoxin) [Acinetobacter].
LH92_RS07315	WP_000078703.1	-1.85116	-3.60791	pyridoxal phosphate-dependent aminotransferase [Acinetobacter calcoaceticus/baumannii complex].
LH92_RS05745	WP_045544344.1	-1.86185	-3.63473	aromatic acid/H+ symport family MFS transporter [Acinetobacter baumannii].
LH92_RS14045	WP_001143942.1	-1.8702	-3.65582	SPFH/Band 7/PHB domain protein [Acinetobacter baumannii].
LH92_RS07615	WP_001209544.1	-1.87049	-3.65658	S-adenosylmethionine synthase [Acinetobacter].
LH92_RS17030	WP_045900904.1	-1.8731	-3.66319	glutamate racemase [Acinetobacter baumannii].
LH92_RS01285	WP_000063593.1	-1.87581	-3.67009	threonine synthase [Acinetobacter].
LH92_RS02395	WP_000959085.1	-1.87714	-3.67346	prolipoprotein diacylglyceryl transferase [Acinetobacter calcoaceticus/baumannii complex].
LH92_RS16265	WP_029424106.1	-1.88102	-3.68336	homoserine kinase [Acinetobacter baumannii].
LH92_RS17145	WP_000193600.1	-1.88482	-3.69306	4-hydroxy-tetrahydrodipicolinate synthase [Acinetobacter].
LH92_RS08735	WP_047480771.1	-1.8952	-3.71974	2,3-dihydro-2,3-dihydroxybenzoate dehydrogenase [Acinetobacter baumannii].
LH92_RS08780	WP_045901673.1	-1.89566	-3.72093	peptidase [Acinetobacter baumannii].
LH92_RS14220	WP_001984834.1	-1.90213	-3.73765	peptide antibiotic transporter SbmA [Acinetobacter calcoaceticus/baumannii complex].
LH92_RS01620	WP_024438379.1	-1.90553	-3.74646	lipid A hydroxylase LpxO [Acinetobacter calcoaceticus/baumannii complex].
LH92_RS17320	WP_045900935.1	-1.90881	-3.75499	methionyl-tRNA formyltransferase [Acinetobacter baumannii].
LH92_RS02125	WP_000064289.1	-1.91242	-3.76441	catalase peroxidase [Acinetobacter baumannii].
LH92_RS13275	WP_001984636.1	-1.91284	-3.7655	lipoprotein-releasing ABC transporter permease subunit [Acinetobacter].
LH92_RS02530	WP_001072702.1	-1.92095	-3.78673	NADP-dependent glyceraldehyde-3-phosphate dehydrogenase [Acinetobacter baumannii].
LH92_RS11230	WP_001017492.1	-1.9234	-3.79316	peptide chain release factor N(5)-glutamine methyltransferase [Acinetobacter baumannii].
LH92_RS16630	WP_000161610.1	-1.92983	-3.8101	single-stranded-DNA-specific exonuclease RecJ [Acinetobacter baumannii].
LH92_RS12770	WP_000542119.1	-1.94723	-3.85634	NADP-dependent isocitrate dehydrogenase [Acinetobacter].
LH92_RS16825	WP_000212406.1	-1.95082	-3.86593	allantoicase [Acinetobacter calcoaceticus/baumannii complex].
LH92_RS14205	WP_000086443.1	-1.96765	-3.91131	hypothetical protein [Acinetobacter calcoaceticus/baumannii complex].
LH92_RS03635	WP_000806837.1	-1.9762	-3.93455	cold shock domain-containing protein [Acinetobacter baumannii].
LH92_RS00410	WP_001217232.1	-1.97971	-3.94413	ribonuclease PH [Acinetobacter].
LH92_RS09010	WP_047480851.1	-1.98484	-3.9582	RND transporter [Acinetobacter baumannii].
LH92_RS04855	WP_045900844.1	-1.99257	-3.97944	capsule assembly Wzi family protein [Acinetobacter baumannii].
LH92_RS16135	WP_031956318.1	-2.00482	-4.01338	TolC family protein [Acinetobacter baumannii].
LH92_RS13045	WP_000149921.1	-2.00568	-4.01579	alpha/beta hydrolase [Acinetobacter calcoaceticus/baumannii complex].
LH92_RS13805	WP_001287579.1	-2.00648	-4.018	type II citrate synthase [Acinetobacter].
LH92_RS12825	WP_002132217.1	-2.01008	-4.02804	hypothetical protein [Acinetobacter baumannii].
LH92_RS04495	WP_001286303.1	-2.01117	-4.0311	betaine-aldehyde dehydrogenase [Acinetobacter].
LH92_RS03880	WP_000902818.1	-2.01397	-4.03893	threonylcarbamoyl-AMP synthase [Acinetobacter baumannii].
LH92_RS03585	WP_001091098.1	-2.02657	-4.07435	NADH oxidoreductase (quinone) subunit F [Acinetobacter baumannii].
LH92_RS10240	WP_047481037.1	-2.02749	-4.07694	nitrate reductase [Acinetobacter baumannii].
LH92_RS17045	WP_045900907.1	-2.02793	-4.07819	formimidoylglutamase [Acinetobacter baumannii].
LH92_RS10210	WP_047481033.1	-2.02841	-4.07956	bifunctional molybdenum cofactor biosynthesis protein MoaC/MoaB [Acinetobacter baumannii].
LH92_RS15630	WP_047481956.1	-2.04079	-4.11471	putative DNA modification/repair radical SAM protein [Acinetobacter baumannii].
LH92_RS06945	WP_005124238.1	-2.04619	-4.13012	LysE family translocator [Acinetobacter baumannii].
LH92_RS09885	WP_001202776.1	-2.06524	-4.18504	type I methionyl aminopeptidase [Acinetobacter].
LH92_RS10245	WP_001028494.1	-2.07022	-4.19951	nitrite reductase (NAD(P)H) small subunit [Acinetobacter calcoaceticus/baumannii complex].
LH92_RS07350	WP_000117342.1	-2.07351	-4.20908	phosphoribosylglycinamide formyltransferase 2 [Acinetobacter calcoaceticus/baumannii complex].
LH92_RS14730	WP_000986451.1	-2.07621	-4.21697	aspartate--tRNA ligase [Acinetobacter].
LH92_RS17025	WP_000334176.1	-2.07898	-4.22508	glutamine--fructose-6-phosphate transaminase (isomerizing) [Acinetobacter baumannii].
LH92_RS08910	WP_047480813.1	-2.0795	-4.22661	multidrug efflux RND transporter periplasmic adaptor subunit AdeA [Acinetobacter baumannii].
LH92_RS03630	WP_001007343.1	-2.09883	-4.28363	uracil phosphoribosyltransferase [Acinetobacter].
LH92_RS07340	WP_047481653.1	-2.1017	-4.29214	succinyldiaminopimelate transaminase [Acinetobacter baumannii].
LH92_RS04300	WP_047479999.1	-2.10193	-4.29283	exonuclease SbcCD subunit D [Acinetobacter baumannii].
LH92_RS08825	WP_047480789.1	-2.13835	-4.40259	S-(hydroxymethyl)glutathione dehydrogenase/class III alcohol dehydrogenase [Acinetobacter baumannii].
LH92_RS16905	WP_001055481.1	-2.14422	-4.42053	DUF445 domain-containing protein [Acinetobacter].
LH92_RS06955	WP_047480509.1	-2.14463	-4.4218	allantoin permease [Acinetobacter baumannii].
LH92_RS17125	WP_000924626.1	-2.16156	-4.47399	DUF523 domain-containing protein [Acinetobacter calcoaceticus/baumannii complex].
LH92_RS14660	WP_000701693.1	-2.16809	-4.49429	META domain-containing protein [Acinetobacter].
LH92_RS15765	WP_001143890.1	-2.17083	-4.50283	hypothetical protein [Acinetobacter calcoaceticus/baumannii complex].
LH92_RS01160	WP_045900580.1	-2.17164	-4.50534	outer membrane porin, OprD family [Acinetobacter baumannii].
LH92_RS16470	WP_001215080.1	-2.18605	-4.55059	single-stranded DNA-binding protein [Acinetobacter].
LH92_RS09080	WP_047480886.1	-2.21701	-4.64927	nicotinate phosphoribosyltransferase [Acinetobacter baumannii].
LH92_RS13875	WP_047481728.1	-2.22832	-4.68589	uroporphyrinogen-III C-methyltransferase [Acinetobacter baumannii].
LH92_RS16910	WP_005109245.1	-2.24325	-4.73464	pyridoxal phosphate-dependent aminotransferase [Acinetobacter baumannii].
LH92_RS01825	WP_045901194.1	-2.25433	-4.77113	FAD-dependent monooxygenase [Acinetobacter baumannii].
LH92_RS00335	WP_000031022.1	-2.25597	-4.77657	aliphatic sulfonate ABC transporter permease SsuC [Acinetobacter].
LH92_RS02870	WP_047479799.1	-2.26097	-4.79313	MFS transporter [Acinetobacter baumannii].
LH92_RS17355	0	-2.26507	-4.80679	23S ribosomal RNA
LH92_RS13765	WP_001048573.1	-2.26509	-4.80684	succinyl-CoA ligase subunit beta [Acinetobacter].
LH92_RS00145	WP_002061472.1	-2.27692	-4.84641	glutathionylspermidine synthase family protein [Acinetobacter baumannii].
LH92_RS09005	WP_047480848.1	-2.27698	-4.84663	hypothetical protein [Acinetobacter baumannii].
LH92_RS01600	WP_045901166.1	-2.27873	-4.85252	hypothetical protein [Acinetobacter baumannii].
LH92_RS10085	WP_047481019.1	-2.27945	-4.85493	di-trans,poly-cis-decaprenylcistransferase [Acinetobacter baumannii].
LH92_RS06675	WP_005132332.1	-2.28049	-4.85844	hypothetical protein [Acinetobacter baumannii].
LH92_RS05450	WP_031993539.1	-2.30954	-4.95726	aromatic ring-hydroxylating dioxygenase subunit alpha [Acinetobacter baumannii].
LH92_RS09190	WP_000366420.1	-2.35659	-5.12159	LysR family transcriptional regulator [Acinetobacter calcoaceticus/baumannii complex].
LH92_RS06815	WP_001230727.1	-2.39488	-5.25932	LysR family transcriptional regulator [Acinetobacter calcoaceticus/baumannii complex].
LH92_RS14065	WP_002016863.1	-2.40358	-5.29114	amino acid permease [Acinetobacter].
LH92_RS04700	WP_047480084.1	-2.40384	-5.29211	MFS transporter [Acinetobacter baumannii].
LH92_RS01820	WP_001066569.1	-2.40634	-5.30126	bifunctional phosphoribosyl-AMP cyclohydrolase/phosphoribosyl-ATP diphosphatase HisIE [Acinetobacter calcoaceticus/baumannii complex].
LH92_RS01035	0	-2.41139	-5.31988	23S ribosomal RNA
LH92_RS16000	WP_000695065.1	-2.43025	-5.38985	hypothetical protein [Acinetobacter].
LH92_RS15095	0	-2.43112	-5.39312	23S ribosomal RNA
LH92_RS14765	WP_047481866.1	-2.44867	-5.45913	glycosyltransferase family 2 protein [Acinetobacter baumannii].
LH92_RS08835	WP_047480795.1	-2.45189	-5.47134	fimbrial protein [Acinetobacter baumannii].
LH92_RS05525	WP_032025781.1	-2.45681	-5.49001	KR domain-containing protein [Acinetobacter baumannii].
LH92_RS09075	WP_000155298.1	-2.46248	-5.51165	NUDIX domain-containing protein [Acinetobacter].
LH92_RS03170	0	-2.47451	-5.55778	16S ribosomal RNA
LH92_RS05145	WP_047480166.1	-2.47809	-5.57158	ABC transporter permease [Acinetobacter baumannii].
LH92_RS00610	WP_001063521.1	-2.48049	-5.58088	short-chain dehydrogenase [Acinetobacter calcoaceticus/baumannii complex].
LH92_RS09035	WP_047480862.1	-2.4825	-5.58864	indoleacetamide hydrolase [Acinetobacter baumannii].
LH92_RS00320	WP_047479470.1	-2.48919	-5.61464	5'-nucleosidase [Acinetobacter baumannii].
LH92_RS14115	WP_045902252.1	-2.52494	-5.7555	PaaX family transcriptional regulator [Acinetobacter baumannii].
LH92_RS14930	0	-2.53673	-5.80272	23S ribosomal RNA
LH92_RS13420	WP_047481563.1	-2.56494	-5.91732	glycerate kinase [Acinetobacter baumannii].
LH92_RS03185	0	-2.58229	-5.98891	23S ribosomal RNA
LH92_RS00275	0	-2.58609	-6.00467	23S ribosomal RNA
LH92_RS09000	WP_047480845.1	-2.611	-6.10927	acid phosphatase [Acinetobacter baumannii].
LH92_RS16520	WP_000733010.1	-2.61845	-6.14091	carbapenem susceptibility porin CarO [Acinetobacter baumannii].
LH92_RS04865	WP_031962912.1	-2.62742	-6.1792	sulfate adenylyltransferase subunit CysN [Acinetobacter baumannii].
LH92_RS04720	WP_047480092.1	-2.64999	-6.27663	methionine synthase [Acinetobacter baumannii].
LH92_RS06230	WP_000916837.1	-2.66976	-6.36322	allophanate hydrolase [Acinetobacter baumannii].
LH92_RS17370	0	-2.67968	-6.40714	16S ribosomal RNA
LH92_RS16270	WP_000880078.1	-2.68522	-6.4318	imidazole glycerol phosphate synthase cyclase subunit [Acinetobacter].
LH92_RS00690	WP_047479528.1	-2.69345	-6.46856	AMP-binding protein [Acinetobacter baumannii].
LH92_RS17300	WP_047482187.1	-2.72085	-6.5926	LysR family transcriptional regulator [Acinetobacter baumannii].
LH92_RS02670	WP_047479758.1	-2.729	-6.62997	outer membrane lipoprotein carrier protein LolA [Acinetobacter baumannii].
LH92_RS00015	WP_001274576.1	-2.75204	-6.73671	anhydro-N-acetylmuramic acid kinase [Acinetobacter baumannii].
LH92_RS01020	0	-2.75528	-6.75183	16S ribosomal RNA
LH92_RS04930	WP_000708730.1	-2.75706	-6.76015	urease accessory protein UreE [Acinetobacter calcoaceticus/baumannii complex].
LH92_RS13650	WP_001176027.1	-2.75721	-6.76088	dihydropteroate synthase [Acinetobacter baumannii].
LH92_RS14945	0	-2.7693	-6.81776	16S ribosomal RNA
LH92_RS06930	WP_032003533.1	-2.76943	-6.81838	stress-induced protein [Acinetobacter baumannii].
LH92_RS09155	WP_000999643.1	-2.77155	-6.82843	dihydroxy-acid dehydratase [Acinetobacter].
LH92_RS04350	WP_047480011.1	-2.79949	-6.96192	gamma-glutamyltransferase [Acinetobacter baumannii].
LH92_RS13745	WP_045902270.1	-2.85728	-7.24647	metallopeptidase [Acinetobacter baumannii].
LH92_RS06585	WP_001180289.1	-2.86433	-7.28199	cytochrome b [Acinetobacter baumannii].
LH92_RS16995	WP_001131392.1	-2.87396	-7.33074	bifunctional 3,4-dihydroxy-2-butanone-4-phosphate synthase/GTP cyclohydrolase II [Acinetobacter].
LH92_RS01780	WP_001167533.1	-2.87437	-7.33284	Na+/H+ antiporter subunit G [Acinetobacter].
LH92_RS05190	WP_000205090.1	-2.89778	-7.4528	NADPH-dependent 2,4-dienoyl-CoA reductase [Acinetobacter baumannii].
LH92_RS04340	WP_000128703.1	-2.92618	-7.60097	EmrA/EmrK family multidrug efflux transporter periplasmic adaptor subunit [Acinetobacter].
LH92_RS12595	WP_047481460.1	-2.94532	-7.70247	adhesin [Acinetobacter baumannii].
LH92_RS06835	WP_047480483.1	-2.98982	-7.94376	methylcrotonoyl-CoA carboxylase [Acinetobacter baumannii].
LH92_RS11370	WP_045902135.1	-3.00484	-8.02691	circularly permuted type 2 ATP-grasp protein [Acinetobacter baumannii].
LH92_RS11910	WP_047481338.1	-3.07239	-8.41163	GHKL domain-containing protein [Acinetobacter baumannii].
LH92_RS17000	WP_001007829.1	-3.07393	-8.42063	6,7-dimethyl-8-ribityllumazine synthase [Acinetobacter].
LH92_RS10370	WP_047481073.1	-3.12429	-8.71978	phage tail length tape measure protein [Acinetobacter baumannii].
LH92_RS06580	WP_001061481.1	-3.16174	-8.94911	catalase [Acinetobacter baumannii].
LH92_RS11915	WP_001221454.1	-3.18885	-9.11884	DNA-binding response regulator [Acinetobacter].
LH92_RS00260	0	-3.20115	-9.19689	16S ribosomal RNA
LH92_RS13560	WP_001274623.1	-3.20807	-9.24114	molecular chaperone GroEL [Bacteria].
LH92_RS10340	WP_047481058.1	-3.27184	-9.65875	hypothetical protein [Acinetobacter baumannii].
LH92_RS00600	WP_045900001.1	-3.30573	-9.88838	3-oxoacyl-ACP synthase [Acinetobacter baumannii].
LH92_RS04395	WP_047480030.1	-3.32928	-10.0511	outer membrane porin, OprD family [Acinetobacter baumannii].
LH92_RS04860	WP_000140408.1	-3.33952	-10.1227	sulfate adenylyltransferase subunit CysD [Acinetobacter].
LH92_RS17055	WP_047482141.1	-3.34676	-10.1736	amino acid permease [Acinetobacter baumannii].
LH92_RS09375	WP_001060808.1	-3.3636	-10.2931	dihydroxy-acid dehydratase [Acinetobacter baumannii].
LH92_RS10730	WP_000588778.1	-3.40181	-10.5693	esterase [Acinetobacter baumannii].
LH92_RS11835	WP_032060597.1	-3.49361	-11.2637	MBL fold metallo-hydrolase [Acinetobacter baumannii].
LH92_RS16380	WP_047482058.1	-3.58383	-11.9906	hypothetical protein [Acinetobacter baumannii].
LH92_RS02510	WP_047479739.1	-3.62966	-12.3776	phosphogluconate dehydratase [Acinetobacter baumannii].
LH92_RS08840	WP_001124961.1	-3.65445	-12.5921	fimbrial biogenesis outer membrane usher protein [Acinetobacter baumannii].
LH92_RS12435	WP_000528170.1	-3.68285	-12.8425	DNA-binding protein [Acinetobacter].
LH92_RS04400	WP_038405490.1	-3.71844	-13.1632	MFS transporter [Acinetobacter baumannii].
LH92_RS05580	WP_001188822.1	-3.84756	-14.3957	type I glyceraldehyde-3-phosphate dehydrogenase [Acinetobacter baumannii].
LH92_RS16635	WP_001286115.1	-3.87956	-14.7185	pyridoxine/pyridoxamine 5'-phosphate oxidase [Acinetobacter].
LH92_RS00340	WP_000689552.1	-3.93423	-15.287	alkanesulfonate monooxygenase, FMNH(2)-dependent [Acinetobacter].
LH92_RS03245	WP_000370427.1	-3.94198	-15.3693	hypothetical protein [Acinetobacter baumannii].
LH92_RS04705	WP_032061598.1	-3.98275	-15.8098	transketolase [Acinetobacter baumannii].
LH92_RS00460	WP_000872600.1	-4.01184	-16.1318	membrane protein [Acinetobacter baumannii].
LH92_RS12240	WP_001231791.1	-4.01596	-16.178	chorismate--pyruvate lyase [Acinetobacter calcoaceticus/baumannii complex].
LH92_RS04405	WP_000050871.1	-4.067	-16.7606	dihydrodipicolinate synthase family protein [Acinetobacter].
LH92_RS13270	WP_000049406.1	-4.07079	-16.8046	lipoprotein-releasing ABC transporter ATP-binding protein LolD [Acinetobacter].
LH92_RS16940	WP_047482134.1	-4.1384	-17.611	lipase [Acinetobacter baumannii].
LH92_RS05210	WP_047480182.1	-4.17139	-18.0183	type VI secretion system tip protein VgrG [Acinetobacter baumannii].
LH92_RS02660	WP_047479755.1	-4.17349	-18.0445	aromatic amino acid lyase [Acinetobacter baumannii].
LH92_RS14645	WP_047481843.1	-4.21117	-18.522	TonB-dependent receptor [Acinetobacter baumannii].
LH92_RS10435	WP_047481097.1	-4.27456	-19.3541	prophage PSSB64-02 [Acinetobacter baumannii].
LH92_RS10665	WP_000474098.1	-4.37649	-20.7709	linear amide C-N hydrolase [Acinetobacter baumannii].
LH92_RS03745	WP_001248745.1	-4.40277	-21.1526	hypothetical protein [Acinetobacter calcoaceticus/baumannii complex].
LH92_RS03260	WP_047479832.1	-4.46131	-22.0287	hypothetical protein [Acinetobacter baumannii].
LH92_RS08890	WP_047480807.1	-4.46365	-22.0644	NAD(P)/FAD-dependent oxidoreductase [Acinetobacter baumannii].
LH92_RS08870	WP_001059825.1	-4.58259	-23.9606	FAD-binding oxidoreductase [Acinetobacter calcoaceticus/baumannii complex].
LH92_RS03250	WP_001197443.1	-4.60312	-24.3039	protein FilD [Acinetobacter baumannii].
LH92_RS16360	WP_000792712.1	-4.64543	-25.0273	TetR/AcrR family transcriptional regulator [Acinetobacter baumannii].
LH92_RS11225	WP_001285159.1	-4.66973	-25.4524	ABC transporter permease [Acinetobacter baumannii].
LH92_RS00465	WP_001175095.1	-4.67812	-25.6009	Vi polysaccharide biosynthesis UDP-N-acetylglucosamine C-6 dehydrogenase TviB [Acinetobacter baumannii].
LH92_RS03515	WP_047479892.1	-4.72146	-26.3816	PhzF family isomerase [Acinetobacter baumannii].
LH92_RS04435	WP_047480047.1	-4.84003	-28.6413	DUF560 domain-containing protein [Acinetobacter baumannii].
LH92_RS10945	WP_038348014.1	-4.98622	-31.6958	AraC family transcriptional regulator [Acinetobacter baumannii].
LH92_RS12525	WP_000428288.1	-5.0157	-32.3502	MFS transporter [Acinetobacter baumannii].
LH92_RS15945	WP_045900094.1	-5.09677	-34.2202	pilin [Acinetobacter baumannii].
LH92_RS06745	WP_047480454.1	-5.12954	-35.0063	3-oxoadipyl-CoA thiolase [Acinetobacter baumannii].
LH92_RS11220	WP_047481262.1	-5.13687	-35.1847	aliphatic sulfonate ABC transporter substrate-binding protein [Acinetobacter baumannii].
LH92_RS12230	WP_000830583.1	-5.24657	-37.9641	hypothetical protein [Acinetobacter baumannii].
LH92_RS02460	WP_001984475.1	-5.29855	-39.3569	PKHD-type hydroxylase [Acinetobacter calcoaceticus/baumannii complex].
LH92_RS10410	WP_047481087.1	-5.34782	-40.7244	hypothetical protein [Acinetobacter baumannii].
LH92_RS10335	WP_000433906.1	-5.43148	-43.1556	hypothetical protein [Acinetobacter baumannii].
LH92_RS06170	WP_002069401.1	-5.5634	-47.2881	RNA-directed DNA polymerase [Acinetobacter baumannii].
LH92_RS13220	WP_045902305.1	-5.57422	-47.6439	CSLREA domain-containing protein [Acinetobacter baumannii].
LH92_RS07955	WP_045901513.1	-5.71285	-52.4494	TonB-dependent receptor [Acinetobacter baumannii].
LH92_RS08975	WP_079378398.1	-5.71887	-52.6687	DUF2974 domain-containing protein [Acinetobacter baumannii].
LH92_RS06530	WP_047480398.1	-5.72937	-53.0533	DUF4011 domain-containing protein [Acinetobacter baumannii].
LH92_RS13570	WP_047481596.1	-5.74272	-53.5466	type I secretion C-terminal target domain-containing protein [Acinetobacter baumannii].
LH92_RS10590	WP_031962897.1	-5.8928	-59.4168	DNA (cytosine-5-)-methyltransferase [Acinetobacter baumannii].
LH92_RS06550	WP_000224631.1	-5.96133	-62.3072	hypothetical protein [Acinetobacter calcoaceticus/baumannii complex].
LH92_RS00500	WP_000935234.1	-6.03379	-65.5168	DegT/DnrJ/EryC1/StrS aminotransferase family protein [Acinetobacter baumannii].
LH92_RS04370	WP_047480023.1	-6.09917	-68.5543	SAM-dependent methyltransferase [Acinetobacter baumannii].
LH92_RS00515	WP_000686118.1	-6.37316	-82.8917	UDP-glucose/GDP-mannose dehydrogenase family protein [Acinetobacter baumannii].
LH92_RS08900	WP_047480810.1	-6.41292	-85.2079	multidrug efflux RND transporter outer membrane channel subunit AdeC [Acinetobacter baumannii].
LH92_RS08885	WP_000759717.1	-6.46833	-88.5447	FAD-dependent oxidoreductase [Acinetobacter baumannii].
LH92_RS09270	WP_052109208.1	-6.46989	-88.6401	amidohydrolase [Acinetobacter baumannii].
LH92_RS06100	WP_045902054.1	-6.47534	-88.9754	type VI secretion system tip protein VgrG [Acinetobacter baumannii].
LH92_RS04440	WP_000837758.1	-6.47556	-88.9891	energy transducer TonB [Acinetobacter baumannii].
LH92_RS10325	WP_047481053.1	-6.49139	-89.971	hypothetical protein [Acinetobacter baumannii].
LH92_RS13545	WP_000600943.1	-6.50971	-91.1208	O-antigen ligase family protein [Acinetobacter baumannii].
LH92_RS04420	WP_047480041.1	-6.52607	-92.16	DUF4974 domain-containing protein [Acinetobacter baumannii].
LH92_RS08950	WP_047480831.1	-6.5261	-92.1618	alpha/beta hydrolase [Acinetobacter baumannii].
LH92_RS11670	WP_047481316.1	-6.52665	-92.1969	ShlB/FhaC/HecB family hemolysin secretion/activation protein [Acinetobacter baumannii].
LH92_RS06750	WP_047480457.1	-6.54754	-93.5419	3-hydroxyacyl-CoA dehydrogenase [Acinetobacter baumannii].
LH92_RS09280	WP_047480941.1	-6.62469	-98.6806	potassium transporter [Acinetobacter baumannii].
LH92_RS15635	WP_047481959.1	-6.65746	-100.947	DUF1311 domain-containing protein [Acinetobacter baumannii].
LH92_RS06710	WP_047480428.1	-6.68644	-102.996	CoA transferase [Acinetobacter baumannii].
LH92_RS06715	WP_000996083.1	-6.69856	-103.864	IclR family transcriptional regulator [Acinetobacter].
LH92_RS06730	WP_000482230.1	-6.72047	-105.454	RDD family protein [Acinetobacter baumannii].
LH92_RS06740	WP_000081482.1	-6.76235	-108.56	IclR family transcriptional regulator [Acinetobacter].
LH92_RS04425	WP_047480044.1	-6.8038	-111.724	outer membrane receptor protein [Acinetobacter baumannii].
LH92_RS09290	WP_045901798.1	-6.82474	-113.358	LysR family transcriptional regulator [Acinetobacter baumannii].
LH92_RS04380	WP_047480026.1	-6.86105	-116.247	DUF4357 domain-containing protein [Acinetobacter baumannii].
LH92_RS10330	WP_047481056.1	-6.88621	-118.292	DUF4882 domain-containing protein [Acinetobacter baumannii].
LH92_RS00505	WP_000721146.1	-6.90687	-119.998	polysaccharide biosynthesis protein [Acinetobacter baumannii].
LH92_RS10440	WP_047481099.1	-6.9533	-123.923	hypothetical protein [Acinetobacter baumannii].
LH92_RS16835	WP_047482120.1	-6.95721	-124.259	SDR family NAD(P)-dependent oxidoreductase [Acinetobacter baumannii].
LH92_RS08965	WP_005131834.1	-7.01251	-129.115	hypothetical protein [Acinetobacter baumannii].
LH92_RS00485	WP_029642250.1	-7.03512	-131.154	glycosyltransferase family 1 protein [Acinetobacter baumannii].
LH92_RS14745	WP_000595310.1	-7.12459	-139.545	hypothetical protein [Acinetobacter baumannii].
LH92_RS05280	WP_000416091.1	-7.14512	-141.545	hypothetical protein [Acinetobacter].
LH92_RS06105	WP_047480307.1	-7.24752	-151.957	type IV secretion protein Rhs [Acinetobacter baumannii].
LH92_RS08895	WP_000427716.1	-7.28029	-155.448	alpha/beta hydrolase [Acinetobacter baumannii].
LH92_RS00470	WP_001083065.1	-7.31867	-159.639	Vi polysaccharide biosynthesis UDP-N-acetylglucosaminuronic acid C-4 epimerase TviC [Acinetobacter baumannii].
LH92_RS13555	WP_000460551.1	-7.34846	-162.969	hypothetical protein [Acinetobacter baumannii].
LH92_RS01615	WP_032060528.1	-7.36342	-164.669	hypothetical protein [Acinetobacter baumannii].
LH92_RS05215	WP_002048000.1	-7.41363	-170.501	RHS protein [Acinetobacter baumannii].
LH92_RS04365	WP_079378433.1	-7.41943	-171.187	type I restriction-modification system endonuclease [Acinetobacter baumannii].
LH92_RS17480	WP_079378434.1	-7.45092	-174.964	hypothetical protein [Acinetobacter baumannii].
LH92_RS09285	WP_001032874.1	-7.63758	-199.131	quinoprotein glucose dehydrogenase [Acinetobacter baumannii].
LH92_RS13540	WP_000669945.1	-7.76524	-217.556	hypothetical protein [Acinetobacter baumannii].
LH92_RS06720	WP_047480446.1	-7.77962	-219.735	enoyl-CoA hydratase [Acinetobacter baumannii].
LH92_RS08860	WP_047480798.1	-7.83153	-227.786	transporter [Acinetobacter baumannii].
LH92_RS16355	WP_032061131.1	-7.84834	-230.455	ATP-binding protein [Acinetobacter baumannii].
LH92_RS05260	WP_002048006.1	-7.97181	-251.047	hypothetical protein [Acinetobacter calcoaceticus/baumannii complex].
LH92_RS13535	WP_002078177.1	-8.67452	-408.593	DUF4102 domain-containing protein [Acinetobacter baumannii].
